# Supplementary material for: Collateral damage to marine and terrestrial ecosystems from Yankee whaling in the 19th century
Source: Ecol Evol. 2016 Oct 19;6(22):8181–92. doi: 10.1002/ece3.2542 (PMC5108269; doi:10.1002/ece3.2542)
Supplement: Supplementary file 1 [file ECE3-6-8181-s001.xlsx]

## Sheet: Sheet1
Species	Month/Day	Year	Latitude	Longitude	Rigging	Vessel Name	Port Registration	Logbook ID
Porpoise	2015-12-06	1847	36.12	9.42	Whaling Vessel	Stephania	New Bedford, MA	KWM 130A
Porpoise	2015-11-02	1847	4.55		Whaling Vessel	Stephania	New Bedford, MA	KWM 130A
Grampus	2015-08-15	1847			Whaling vessel	Fortune	New Bedford, MA	ODHS 385A
Porpoise	2015-01-12	1847			Whaling vessel	Eliza Adams	Fairhaven, MA	ODHS 436A
Porpoise	2015-11-20	1848	34.42	10.009E	Whaling Vessel	Stephania	New Bedford, MA	KWM 130A
Sunfish	2015-11-05	1848	33.37	75	Whaling vessel	Daniel Webster	Natucket, MA	ODHS 515
Porpoise	2015-07-18	1848	104.10S	106.44E	Whaling Vessel	Stephania	New Bedford, MA	KWM 130A
Grampus	2015-06-18	1848			Whaling vessel	Fortune	New Bedford, MA	ODHS 385A
Porpoise	2015-01-01	1848	40.3	34.39	Whaling Vessel	Stephania	New Bedford, MA	KWM 130A
Grampus	2015-12-16	1849			Whaling vessel	Milo	New Bedford, MA	ODHS 395
Fish	2015-12-06	1849			Whaling Vessel	California	New Bedford, MA	ODHS 698
Porpoise	2015-11-28	1849	37.53S		Whaling Vessel	Mount Vernon	New Bedford, MA	KWM 149
Porpoise	2015-11-28	1849	37.53S		Whaling Vessel	Mount Vernon	New Bedford, MA	KWM 149
Grampus	2015-11-12	1849			Whaling vessel	Milo	New Bedford, MA	ODHS 395
kangaroos	2015-08-05	1849			Whaling Vessel	Stephania	New Bedford, MA	KWM 130A
kangaroos	2015-08-05	1849			Whaling Vessel	Stephania	New Bedford, MA	KWM 130A
Grampus	2015-08-01	1849			Whaling vessel	Rousseau	New Bedford, MA	KWM 178
Grampus	2015-07-27	1849			Whaling vessel	Rousseau	New Bedford, MA	KWM 178
Grampus	2015-07-20	1849			Whaling vessel	Rousseau	New Bedford, MA	KWM 178
Porpoise	2015-04-22	1849	37.4	105.11	Whaling Vessel	Stephania	New Bedford, MA	KWM 130A
Porpoise	2015-01-31	1849			Whaling Vessel	Stephania	New Bedford, MA	KWM 130A
Porpoise	2015-01-31	1849	44.3S	42.35 E	Whaling Vessel	Stephania	New Bedford, MA	KWM 130A
Walrus	2015-07-12	1850			Ship	Frances	New Bedford, MA	ODHS 994
Grampus	2015-04-20	1850			Whaling vessel	Milo	New Bedford, MA	ODHS 395
sunfish	2015-04-16	1850	38.08N	131.49E	Whaling Vessel	Mount Vernon	New Bedford, MA	KWM 149
Porpoise	2015-01-06	1850	34.51	172.18	Whaling Vessel	California	New Bedford, MA	ODHS 698
Porpoise	2015-01-05	1850	44.29	48.29	Whaling Vessel	Stephania	New Bedford, MA	KWM 130A
Porpoise	2015-01-04	1850	35	174	Whaling Vessel	California	New Bedford, MA	ODHS 698
Porpoise	2015-01-01	1850	46.00 S	79.58W	Whaling Vessel	Mount Vernon	New Bedford, MA	KWM 149
Sunfish	2015-12-17	1851			Ship	Betsey Williams	Stonington, CT	ODHS 848
Sunfish	2015-12-17	1851	41.52.04S	55.14.00W	ship	Betsey Williams	Stonington	ODHS 850
Sunfish	2015-12-16	1851	40.07 S	54.04 W	Ship	Betsey Williams	Stonington, CT	KWM 370
Sunfish	2015-12-12	1851			Ship	Betsey Williams	Stonington, CT	ODHS 848
Sunfish	2015-12-12	1851	37.02S	50.21W	ship	Betsey Williams	Stonington	ODHS 849
200 Fish	2015-10-21	1851		p265	Whaling vessel	Daniel Webster	Natucket, MA	ODHS 515
Turtle	2015-10-13	1851	37.25 S	53.24 W	Ship	Betsey Williams	Stonington, CT	KWM 370
Turtle	2015-10-03	1851	37.18 S	49.20 W	Ship	Betsey Williams	Stonington, CT	KWM 370
Turtle	2015-08-13	1851	35.34 N	29.32 W	Ship	Betsey Williams	Stonington, CT	KWM 370
Walrus	2015-08-12	1851	66.27N		ship	Nassau	New Bedford	ODHS 614
Walrus	2015-08-03	1851			Ship	Frances	New Bedford, MA	ODHS 994
Duck	2015-07-12	1851	62.26 N	179.035 E	Ship	Roman 2nd	New Bedford, MA	KWM 176
Duck	2015-07-12	1851	62.26 N	179.035 E	Ship	Roman 2nd	New Bedford, MA	KWM 176
Duck	2015-07-12	1851	62.26 N	179.035 E	Ship	Roman 2nd	New Bedford, MA	KWM 176
Duck	2015-07-12	1851	62.26 N	179.035 E	Ship	Roman 2nd	New Bedford, MA	KWM 176
Duck	2015-07-12	1851	62.26 N	179.035 E	Ship	Roman 2nd	New Bedford, MA	KWM 176
Duck	2015-07-12	1851	62.26 N	179.035 E	Ship	Roman 2nd	New Bedford, MA	KWM 176
Duck	2015-07-12	1851	62.26 N	179.035 E	Ship	Roman 2nd	New Bedford, MA	KWM 176
Duck	2015-07-12	1851	62.26 N	179.035 E	Ship	Roman 2nd	New Bedford, MA	KWM 176
Duck	2015-07-12	1851	62.26 N	179.035 E	Ship	Roman 2nd	New Bedford, MA	KWM 176
Duck	2015-07-12	1851	62.26 N	179.035 E	Ship	Roman 2nd	New Bedford, MA	KWM 176
Duck	2015-07-12	1851	62.26 N	179.035 E	Ship	Roman 2nd	New Bedford, MA	KWM 176
Duck	2015-07-12	1851	62.26 N	179.035 E	Ship	Roman 2nd	New Bedford, MA	KWM 176
Duck	2015-07-12	1851	62.26 N	179.035 E	Ship	Roman 2nd	New Bedford, MA	KWM 176
Duck	2015-07-12	1851	62.26 N	179.035 E	Ship	Roman 2nd	New Bedford, MA	KWM 176
Duck	2015-07-12	1851	62.26 N	179.035 E	Ship	Roman 2nd	New Bedford, MA	KWM 176
Duck	2015-07-12	1851	62.26 N	179.035 E	Ship	Roman 2nd	New Bedford, MA	KWM 176
Duck	2015-07-12	1851	62.26 N	179.035 E	Ship	Roman 2nd	New Bedford, MA	KWM 176
Duck	2015-07-12	1851	62.26 N	179.035 E	Ship	Roman 2nd	New Bedford, MA	KWM 176
Duck	2015-07-12	1851	62.26 N	179.035 E	Ship	Roman 2nd	New Bedford, MA	KWM 176
Duck	2015-07-12	1851	62.26 N	179.035 E	Ship	Roman 2nd	New Bedford, MA	KWM 176
Duck	2015-07-12	1851	62.26 N	179.035 E	Ship	Roman 2nd	New Bedford, MA	KWM 176
Duck	2015-07-12	1851	62.26 N	179.035 E	Ship	Roman 2nd	New Bedford, MA	KWM 176
Duck	2015-07-12	1851	62.26 N	179.035 E	Ship	Roman 2nd	New Bedford, MA	KWM 176
Duck	2015-07-12	1851	62.26 N	179.035 E	Ship	Roman 2nd	New Bedford, MA	KWM 176
Duck	2015-07-12	1851	62.26 N	179.035 E	Ship	Roman 2nd	New Bedford, MA	KWM 176
Duck	2015-07-12	1851	62.26 N	179.035 E	Ship	Roman 2nd	New Bedford, MA	KWM 176
Duck	2015-07-12	1851	62.26 N	179.035 E	Ship	Roman 2nd	New Bedford, MA	KWM 176
Duck	2015-07-12	1851	62.26 N	179.035 E	Ship	Roman 2nd	New Bedford, MA	KWM 176
Duck	2015-07-12	1851	62.26 N	179.035 E	Ship	Roman 2nd	New Bedford, MA	KWM 176
Duck	2015-07-12	1851	62.26 N	179.035 E	Ship	Roman 2nd	New Bedford, MA	KWM 176
Duck	2015-07-12	1851	62.26 N	179.035 E	Ship	Roman 2nd	New Bedford, MA	KWM 176
Codfish	2015-06-21	1851	58.36N	162.01W	ship	Saratoga	New Bedford	ODHS 436B
Sunfish	2015-05-02	1851	36.53 N	164.00 E	Ship	Roman 2nd	New Bedford, MA	KWM 176
Porpoise	2015-02-07	1851	9.02	32.15	Whaling Vessel	California	New Bedford, MA	ODHS 698
Porpoise	2015-02-07	1851	7.13		Whaling Vessel	California	New Bedford, MA	ODHS 698
Turtle	2015-02-03	1851	Halmahera		Ship	Niagra	Fairhaven, MA	ODHS 399
Turtle	2015-02-03	1851	Halmahera		Ship	Niagra	Fairhaven, MA	ODHS 399
Turtle	2015-02-03	1851	Halmahera		Ship	Niagra	Fairhaven, MA	ODHS 399
Turtle	2015-02-03	1851	Halmahera		Ship	Niagra	Fairhaven, MA	ODHS 399
Turtle	2015-02-03	1851	Halmahera		Ship	Niagra	Fairhaven, MA	ODHS 399
Turtle	2015-02-03	1851	Halmahera		Ship	Niagra	Fairhaven, MA	ODHS 399
Turtle	2015-02-03	1851	Halmahera		Ship	Niagra	Fairhaven, MA	ODHS 399
Turtle	2015-02-03	1851	Halmahera		Ship	Niagra	Fairhaven, MA	ODHS 399
Turtle	2015-02-03	1851	Halmahera		Ship	Niagra	Fairhaven, MA	ODHS 399
Turtle	2015-02-03	1851	Halmahera		Ship	Niagra	Fairhaven, MA	ODHS 399
Porpoise	2015-01-31	1851			Ship	Adeline	New Bedford, MA	ODHS 450
Porpoise	2015-12-07	1852	55.05 n	79.11 w	Ship	Phillipe De La Noye	Fairhaven, MA	KWM 51A
Porpoise	2015-09-23	1852	28.07 n	40.03 w	Ship	Phillipe De La Noye	Fairhaven, MA	KWM 51A
Porpoise	2015-02-14	1852	49.36S	119.00W	ship	Saratoga	New Bedford	ODHS 436B
Porpoise	2015-02-14	1852	49.36S	119.00W	ship	Saratoga	New Bedford	ODHS 436B
Porpoise	2015-02-14	1852	49.36S	119.00W	ship	Saratoga	New Bedford	ODHS 436B
Porpoise	2015-02-08	1852	48.49S		ship	Saratoga	New Bedford	ODHS 436B
Porpoise	2015-02-07	1852	49.21S	144.08W	ship	Saratoga	New Bedford	ODHS 436B
Skipjack	2015-11-15	1853	4.31 N	115.16 W	Ship	Betsey Williams	Stonington, CT	KWM 370
Codfish	2015-08-29	1853	n	n	Ship	Betsey Williams	Stonington, CT	KWM 370
Grouper	2015-08-29	1853	n	n	Ship	Betsey Williams	Stonington, CT	KWM 370
Bear	2015-08-07	1853			Ship	Niagra	Fairhaven, MA	ODHS 399
Albatross	2/26	1854	44.32 S	134.04 W	Ship	Corinthian	New Bedford, MA	ODHS 928
Porpoise	1/31	1854			Ship	Corinthian	New Bedford, MA	ODHS 928
Sunfish	2015-10-24	1854	38.4 N	168 W	Ship	Eliza F. Mason	New Bedford, MA	ODHS 995
Sea otter	2015-09-06	1854	71.14 N	162.16 W	Ship	Eliza F. Mason	New Bedford, MA	ODHS 995
Walrus	2015-09-06	1854	71.14 N	162.16 W	Ship	Eliza F. Mason	New Bedford, MA	ODHS 995
Walrus	2015-09-06	1854	71.14 N	162.16 W	Ship	Eliza F. Mason	New Bedford, MA	ODHS 995
Walrus	2015-09-06	1854	71.14 N	162.16 W	Ship	Eliza F. Mason	New Bedford, MA	ODHS 995
Seal	2015-06-30	1854	near Kamchatka	near Kamchatka	Ship	Eliza F. Mason	New Bedford, MA	ODHS 995
Seal	2015-06-30	1854	near Kamchatka	near Kamchatka	Ship	Eliza F. Mason	New Bedford, MA	ODHS 995
Seal	2015-06-30	1854	near Kamchatka	near Kamchatka	Ship	Eliza F. Mason	New Bedford, MA	ODHS 995
Seal	2015-05-21	1854	44.44 n	174.35 e	Ship	Phillipe De La Noye	Fairhaven, MA	KWM 51A
Shark	2015-02-23	1854	20.34 n	137.18 e	Ship	Phillipe De La Noye	Fairhaven, MA	KWM 51A
Porpoise	2015-02-16	1854	63.03S	114.40W	bark	Fortune	New Bedford, MA	ODHS 385B
Duck	2015-02-15	1854	17 N	168.04 e	Ship	Phillipe De La Noye	Fairhaven, MA	KWM 51A
Porpoise	2015-02-10	1854	48.49S	136.26W	bark	Fortune	New Bedford, MA	ODHS 385B
Porpoise	2015-02-10	1854	48.49S	136.26W	bark	Fortune	New Bedford, MA	ODHS 385B
Porpoise	2015-02-08	1854	47.52S	143.55W	bark	Fortune	New Bedford, MA	ODHS 385B
Dolphin	2015-01-09	1854	can't see	can't see	Ship	Eliza F. Mason	New Bedford, MA	ODHS 995
Porpoise	2015-03-21	1855			ship	Cicero	New Bedford, MA	KWM 51B
Turtle	2015-03-17	1855	near Guam		ship	Cicero	New Bedford, MA	KWM 51B
Turtle	2015-03-13	1855	near Guam		ship	Cicero	New Bedford, MA	KWM 51B
Porpoise	2015-12-07	1856			Ship	Gay Head	New Bedford	ODHS 669
Sunfish	2015-12-19	1857			Ship	Moctezuma	New Bedford, MA	ODHS 922
Green turtle	2015-12-02	1857	24.14 n	112 w	Ship	Saratoga	New Bedford, MA	KWM 180
Rabbit	2015-12-02	1857	24.14 n	112 w	Ship	Saratoga	New Bedford, MA	KWM 180
Rabbit	2015-12-02	1857	24.14 n	112 w	Ship	Saratoga	New Bedford, MA	KWM 180
Sunfish	2015-12-02	1857	24.14 n	112 w	Ship	Saratoga	New Bedford, MA	KWM 180
Porpoise	2015-11-13	1857	35.25 n	140.22 w	Ship	Saratoga	New Bedford, MA	KWM 180
Porpoise	2015-02-12	1857			Ship	Gay Head	New Bedford	ODHS 669
Walrus	2015-07-13	1858	70 n	171 w	Ship	Hudson	Fairhaven, MA	KWM 105
Walrus	2015-07-13	1858	70 n	171 w	Ship	Hudson	Fairhaven, MA	KWM 105
Walrus	2015-07-13	1858	70 n	171 w	Ship	Hudson	Fairhaven, MA	KWM 105
Walrus	2015-06-25	1858	70 n	171 w	Ship	Hudson	Fairhaven, MA	KWM 105
Sunfish	2015-12-04	1859			ship	Navy	New Bedford	KWM 155
Sunfish	2015-12-04	1859	31.55S	49.06W	Ship	Navy	New Bedford	KWM 155
Walrus	2015-08-12	1859		Cape Lisburne	Ship	Moctezuma	New Bedford, MA	ODHS 922
Walrus	2015-08-12	1859		Cape Lisburne	Ship	Moctezuma	New Bedford, MA	ODHS 922
Walrus	2015-08-12	1859		Cape Lisburne	Ship	Moctezuma	New Bedford, MA	ODHS 922
Walrus	2015-08-12	1859		Cape Lisburne	Ship	Moctezuma	New Bedford, MA	ODHS 922
Walrus	2015-08-12	1859		Cape Lisburne	Ship	Moctezuma	New Bedford, MA	ODHS 922
Walrus	2015-08-12	1859		Cape Lisburne	Ship	Moctezuma	New Bedford, MA	ODHS 922
Walrus	2015-08-12	1859		Cape Lisburne	Ship	Moctezuma	New Bedford, MA	ODHS 922
Walrus	2015-08-12	1859		Cape Lisburne	Ship	Moctezuma	New Bedford, MA	ODHS 922
Walrus	2015-08-12	1859		Cape Lisburne	Ship	Moctezuma	New Bedford, MA	ODHS 922
Walrus	2015-08-12	1859		Cape Lisburne	Ship	Moctezuma	New Bedford, MA	ODHS 922
Walrus	2015-08-12	1859		Cape Lisburne	Ship	Moctezuma	New Bedford, MA	ODHS 922
Walrus	2015-08-12	1859		Cape Lisburne	Ship	Moctezuma	New Bedford, MA	ODHS 922
Walrus	2015-08-12	1859		Cape Lisburne	Ship	Moctezuma	New Bedford, MA	ODHS 922
Walrus	2015-08-12	1859		Cape Lisburne	Ship	Moctezuma	New Bedford, MA	ODHS 922
Walrus	2015-08-12	1859		Cape Lisburne	Ship	Moctezuma	New Bedford, MA	ODHS 922
Walrus	2015-07-29	1859			Ship	Gay Head	New Bedford	ODHS 669
Walrus	2015-07-29	1859			Ship	Gay Head	New Bedford	ODHS 669
Walrus	2015-07-29	1859			Ship	Gay Head	New Bedford	ODHS 669
Walrus	2015-07-29	1859			Ship	Gay Head	New Bedford	ODHS 669
Walrus	2015-07-29	1859			Ship	Gay Head	New Bedford	ODHS 669
Walrus	2015-07-29	1859			Ship	Gay Head	New Bedford	ODHS 669
Walrus	2015-07-29	1859			Ship	Gay Head	New Bedford	ODHS 669
Walrus	2015-07-29	1859			Ship	Gay Head	New Bedford	ODHS 669
Walrus	2015-07-29	1859			Ship	Gay Head	New Bedford	ODHS 669
Walrus	2015-07-29	1859			Ship	Gay Head	New Bedford	ODHS 669
Walrus	2015-07-29	1859			Ship	Gay Head	New Bedford	ODHS 669
Walrus	2015-07-29	1859			Ship	Gay Head	New Bedford	ODHS 669
Walrus	2015-07-27	1859			Ship	Gay Head	New Bedford	ODHS 669
Walrus	2015-07-27	1859			Ship	Gay Head	New Bedford	ODHS 669
Walrus	2015-07-27	1859			Ship	Gay Head	New Bedford	ODHS 669
Porpoise	2015-04-17	1859	31.52 n	167.56 w	Ship	Saratoga	New Bedford, MA	KWM 181
Walrus	2015-09-26	1860	Near King's Island,Alaska		Bark	Cleone	New Bedford, MA	ODHS 413
Walrus	2015-09-26	1860	Near King's Island,Alaska		Bark	Cleone	New Bedford, MA	ODHS 413
Walrus	2015-09-26	1860	Near King's Island,Alaska		Bark	Cleone	New Bedford, MA	ODHS 413
Walrus	2015-09-26	1860	Near King's Island,Alaska		Bark	Cleone	New Bedford, MA	ODHS 413
Walrus	2015-09-26	1860	Near King's Island,Alaska		Bark	Cleone	New Bedford, MA	ODHS 413
Walrus	2015-09-26	1860	Near King's Island,Alaska		Bark	Cleone	New Bedford, MA	ODHS 413
Walrus	2015-09-26	1860	Near King's Island,Alaska		Bark	Cleone	New Bedford, MA	ODHS 413
Walrus	2015-09-26	1860	59.27	173.4E	ship	Marcia	New Bedford, MA	ODHS 392
Walrus	2015-09-26	1860	59.27	173.4E	ship	Marcia	New Bedford, MA	ODHS 392
Walrus	2015-09-26	1860	59.27	173.4E	ship	Marcia	New Bedford, MA	ODHS 392
Walrus	2015-09-26	1860	59.27	173.4E	ship	Marcia	New Bedford, MA	ODHS 392
Walrus	2015-09-26	1860	59.27	173.4E	ship	Marcia	New Bedford, MA	ODHS 392
Walrus	2015-09-26	1860	59.27	173.4E	ship	Marcia	New Bedford, MA	ODHS 392
Walrus	2015-09-26	1860	59.27	173.4E	ship	Marcia	New Bedford, MA	ODHS 392
Fur seal	2015-09-08	1860	55.47N	172.25W	ship	Nimrod	New Bedford	ODHS 946
Fur seal	2015-09-08	1860	55.47N	172.25W	ship	Nimrod	New Bedford	ODHS 946
Fur seal	2015-08-08	1860	65.05N		Ship	Nimrod	New Bedford	ODHS 946
Fur seal	2015-08-08	1860	65.05N		Ship	Nimrod	New Bedford	ODHS 946
Walrus	2015-07-03	1860	64.00N	174.00W	ship	Nimrod	New Bedford	ODHS 946
Walrus	2015-07-03	1860	64.00N	174.00E	Ship	Nimrod	New Bedford	ODHS 946
Grampus	2015-04-26	1860	54.30N	167.11	ship	Marcia	New Bedford, MA	ODHS 392
Seal	2015-04-25	1860	56.10N	152.00E	Ship	Josephine	New Bedford	KWM 122B
Seal	2015-04-25	1860	56.10N	152.00E	Ship	Josephine	New Bedford	KWM 122B
Seal	2015-04-25	1860	56.10N	152.00E	Ship	Josephine	New Bedford	KWM 122B
Seal	2015-04-25	1860	56.10N	152.00E	Ship	Josephine	New Bedford	KWM 122B
Seal	2015-04-25	1860	56.10N	152.00E	Ship	Josephine	New Bedford	KWM 122B
Seal	2015-04-25	1860	56.10N	152.00E	Ship	Josephine	New Bedford	KWM 122B
Porpoise	2015-03-03	1860	1.38N	138.24	Ship	Marcia	New Bedford	ODHS 392
Porpoise	2015-03-03	1860	00.54S	138.09	ship	Marcia	New Bedford, MA	ODHS 392
Porpoise	2015-03-01	1860	00.51N	138.09	Ship	Marcia	New Bedford	ODHS 392
Porpoise	2015-03-01	1860	00.54S	138.09	ship	Marcia	New Bedford, MA	ODHS 392
Turtle	2015-02-25	1860	11.02N	150.30E	Ship	Josephine	New Bedford	KWM 122B
White Fox	2015-01-13	1860	59.27	173.4E	ship	Marcia	New Bedford, MA	ODHS398
Porpoise	2015-01-07	1860	46.04 s	105.20 w	Ship	Saratoga	New Bedford, MA	KWM 181
Shark	2015-02-01	1861	31.31S	179.35E	ship	Nimrod	New Bedford	ODHS 946
Shark	2015-02-01	1861	31.31N	179.35E	Ship	Nimrod	New Bedford	ODHS 946
Porpoise	2015-01-23	1861	55.18S	63.29W	Bark	Cicero	New Bedford	ODHS 18
Walrus	1/9	1862	5.52 N	164.58 E	Ship	Navy	New Bedford, MA	ADHS 749
Walrus	1/9	1862	5.52 N	164.58 E	Ship	Navy	New Bedford, MA	ADHS 749
Walrus	1/9	1862	5.52 N	164.58 E	Ship	Navy	New Bedford, MA	ADHS 749
Walrus	1/9	1862	5.52 N	164.58 E	Ship	Navy	New Bedford, MA	ADHS 749
Walrus	1/9	1862	5.52 N	164.58 E	Ship	Navy	New Bedford, MA	ADHS 749
Walrus	1/9	1862	5.52 N	164.58 E	Ship	Navy	New Bedford, MA	ADHS 749
Walrus	1/9	1862	5.52 N	164.58 E	Ship	Navy	New Bedford, MA	ADHS 749
Walrus	1/9	1862	5.52 N	164.58 E	Ship	Navy	New Bedford, MA	ADHS 749
Walrus	1/9	1862	5.52 N	164.58 E	Ship	Navy	New Bedford, MA	ADHS 749
Walrus	2015-06-09	1862	Off Cape Bhering		Ship	Navy	New Bedford	ODHS 749
Walrus	2015-06-09	1862	Off Cape Bhering		Ship	Navy	New Bedford	ODHS 749
Walrus	2015-06-09	1862	Off Cape Bhering		Ship	Navy	New Bedford	ODHS 749
Walrus	2015-06-09	1862	Off Cape Bhering		Ship	Navy	New Bedford	ODHS 749
Walrus	2015-06-09	1862	Off Cape Bhering		Ship	Navy	New Bedford	ODHS 749
Walrus	2015-06-09	1862	Off Cape Bhering		Ship	Navy	New Bedford	ODHS 749
Walrus	2015-06-09	1862	Off Cape Bhering		Ship	Navy	New Bedford	ODHS 749
Walrus	2015-06-09	1862	Off Cape Bhering		Ship	Navy	New Bedford	ODHS 749
Walrus	2015-06-09	1862	Off Cape Bhering		Ship	Navy	New Bedford	ODHS 749
Porpoise	2015-12-22	1864	33.15S	177.30E	ship	Splendid	Edgartown	ODHS 993
Porpoise	2015-12-22	1864	33.15S	177.30E	Ship	Splendid	New Bedford	ODHS 993
Porpoise	2015-11-14	1864			Ship	Almira	Edgartown, MA	ODHS 448A
Porpoise	2015-08-11	1864			Ship	Almira	Edgartown, MA	ODHS 448A
Walrus	2015-07-19	1864	68.12N		Ship	Milo	New Bedford	KWM 147
Walrus	2015-07-19	1864	68.12N		Ship	Milo	New Bedford	KWM 147
Walrus	2015-07-19	1864	68.12N		Ship	Milo	New Bedford	KWM 147
Walrus	2015-07-11	1864	68.00N	171.47E	Bark	Cicero	New Bedford	ODHS 18
Walrus	2015-07-11	1864	68.00N	171.47E	Bark	Cicero	New Bedford	ODHS 18
Walrus	2015-07-11	1864	68.00N	171.47E	Bark	Cicero	New Bedford	ODHS 18
Walrus	2015-07-11	1864	68.00N	171.47E	Bark	Cicero	New Bedford	ODHS 18
Walrus	2015-07-11	1864	68.00N	171.47E	Bark	Cicero	New Bedford	ODHS 18
Walrus	2015-07-11	1864	68.00N	171.47E	Bark	Cicero	New Bedford	ODHS 18
Walrus	2015-07-11	1864	68.00N	171.47E	Bark	Cicero	New Bedford	ODHS 18
Walrus	2015-07-11	1864	68.00N	171.47E	Bark	Cicero	New Bedford	ODHS 18
Walrus	2015-07-11	1864	68.00N	171.47E	Bark	Cicero	New Bedford	ODHS 18
Walrus	2015-07-11	1864	68.00N	171.47E	Bark	Cicero	New Bedford	ODHS 18
Walrus	2015-07-11	1864	68.00N	171.47E	Bark	Cicero	New Bedford	ODHS 18
Walrus	2015-07-11	1864	68.00N	171.47E	Bark	Cicero	New Bedford	ODHS 18
Walrus	2015-07-11	1864	68.00N	171.47E	Bark	Cicero	New Bedford	ODHS 18
Walrus	2015-07-11	1864	68.00N	171.47E	Bark	Cicero	New Bedford	ODHS 18
Turtle	2015-12-23	1865	Maria Islands		Ship	Eliza Adams	New Bedford	KWM 74
Turtle	2015-12-23	1865	Maria Islands		Ship	Eliza Adams	New Bedford	KWM 74
Walrus	2015-07-25	1865	69.19N		Ship	Congress	New Bedford	KWM 55
Walrus	2015-07-25	1865	69.19N		Ship	Congress	New Bedford	KWM 55
Walrus	2015-07-25	1865	69.19N		Ship	Congress	New Bedford	KWM 55
Walrus	2015-07-25	1865	69.19N		Ship	Congress	New Bedford	KWM 55
Walrus	2015-07-25	1865	69.19N		Ship	Congress	New Bedford	KWM 55
Walrus	2015-07-25	1865	69.19N		Ship	Congress	New Bedford	KWM 55
Walrus	2015-07-25	1865	69.19N		Ship	Congress	New Bedford	KWM 55
Walrus	2015-07-17	1865	69.29N	163.29W	Ship	Congress	New Bedford	KWM 55
Walrus	2015-07-17	1865	69.29N	163.29W	Ship	Congress	New Bedford	KWM 55
Walrus	2015-07-17	1865	69.29N	163.29W	Ship	Congress	New Bedford	KWM 55
Walrus	2015-07-17	1865	69.29N	163.29W	Ship	Congress	New Bedford	KWM 55
Walrus	2015-07-17	1865	69.29N	163.29W	Ship	Congress	New Bedford	KWM 55
Walrus	2015-07-17	1865	69.29N	163.29W	Ship	Congress	New Bedford	KWM 55
Walrus	2015-07-17	1865	69.29N	163.29W	Ship	Congress	New Bedford	KWM 55
Walrus	2015-07-16	1865	69.29N		Ship	Congress	New Bedford	KWM 55
Walrus	2015-07-16	1865	69.29N		Ship	Congress	New Bedford	KWM 55
Walrus	2015-07-16	1865	69.29N		Ship	Congress	New Bedford	KWM 55
Walrus	2015-07-16	1865	69.29N		Ship	Congress	New Bedford	KWM 55
Walrus	2015-07-16	1865	69.29N		Ship	Congress	New Bedford	KWM 55
Walrus	2015-07-16	1865	69.29N		Ship	Congress	New Bedford	KWM 55
Walrus	2015-07-16	1865	69.29N		Ship	Congress	New Bedford	KWM 55
Walrus	2015-07-16	1865	69.29N		Ship	Congress	New Bedford	KWM 55
Walrus	2015-07-16	1865	69.29N		Ship	Congress	New Bedford	KWM 55
Walrus	2015-07-16	1865	69.29N		Ship	Congress	New Bedford	KWM 55
Walrus	2015-05-24	1865	60.20N	176.15E	ship	Splendid	Edgartown	ODHS 993
Walrus	2015-05-24	1865	60.20N	176.15E	Ship	Splendid	New Bedford	ODHS 993
Porpoise	2015-05-11	1865	32.04N	178.01E	Ship	Congress	New Bedford	KWM 55
Walrus	2015-05-02	1865	55.10N	165.28E	ship	Splendid	Edgartown	ODHS 993
Walrus	2015-05-02	1865	55.10N	165.28E	Ship	Splendid	New Bedford	ODHS 993
Turtle	2015-02-08	1865			ship	Josephine	New Bedford	KWM 122C
Turtle	2015-02-08	1865	Coast of California		Ship	Josephine	New Bedford	KWM 122C
Turtle	2015-02-08	1865	Coast of California		Ship	Josephine	New Bedford	KWM 122C
Turtle	2015-02-08	1865	Coast of California		Ship	Josephine	New Bedford	KWM 122C
Turtle	2015-02-08	1865	Coast of California		Ship	Josephine	New Bedford	KWM 122C
Turtle	2015-02-08	1865	Coast of California		Ship	Josephine	New Bedford	KWM 122C
Turtle	2015-02-08	1865	Coast of California		Ship	Josephine	New Bedford	KWM 122C
Turtle	2015-02-08	1865	Coast of California		Ship	Josephine	New Bedford	KWM 122C
Turtle	2015-02-08	1865	Coast of California		Ship	Josephine	New Bedford	KWM 122C
Porpoise	2015-01-11	1865	43.45S	75.42W	Ship	Congress	New Bedford	KWM 55
Porpoise	2015-01-11	1865	43.45S	75.42W	Ship	Congress	New Bedford	KWM 55
Bear	2015-07-21	1866	70.00N		bark	Islander	New Bedford	KWM 112
Walrus	2015-07-02	1867	68.44N	172.28E	Ship	Hibernia	New Bedford	ODHS 390
Walrus	2015-07-02	1867	68.44N	172.28E	Ship	Hibernia	New Bedford	ODHS 390
Walrus	2015-07-02	1867	68.44N	172.28E	Ship	Hibernia	New Bedford	ODHS 390
Walrus	2015-07-02	1867	68.44N	172.28E	Ship	Hibernia	New Bedford	ODHS 390
Walrus	2015-07-02	1867	68.44N	172.28E	Ship	Hibernia	New Bedford	ODHS 390
Walrus	2015-07-02	1867	68.44N	172.28E	Ship	Hibernia	New Bedford	ODHS 390
Walrus	2015-07-02	1867	68.44N	172.28E	Ship	Hibernia	New Bedford	ODHS 390
Walrus	2015-07-02	1867	68.44N	172.28E	Ship	Hibernia	New Bedford	ODHS 390
Walrus	2015-07-02	1867	68.44N	172.28E	Ship	Hibernia	New Bedford	ODHS 390
Walrus	2015-07-02	1867	68.44N	172.28E	Ship	Hibernia	New Bedford	ODHS 390
Walrus	2015-07-02	1867	68.44N	172.28E	Ship	Hibernia	New Bedford	ODHS 390
Porpoise	2015-12-13	1868	18.39 S	30.17 W	Bark	Henry Taber	New Bedford	ODHS 282
Seal	2015-06-02	1869	60.16 N		Bark	Henry Taber	New Bedford	ODHS 282
Porpoise	2015-12-25	1870	near Hawaii		Bark	John Wells	New Bedford	ODHS 769
Walrus	2015-08-04	1870	Eastern Arctic Ocean		Bark	John Wells	New Bedford	ODHS 769
Walrus	2015-08-04	1870	Eastern Arctic Ocean		Bark	John Wells	New Bedford	ODHS 769
Walrus	2015-08-04	1870	Eastern Arctic Ocean		Bark	John Wells	New Bedford	ODHS 769
Walrus	2015-08-04	1870	Eastern Arctic Ocean		Bark	John Wells	New Bedford	ODHS 769
Walrus	2015-08-04	1870	Eastern Arctic Ocean		Bark	John Wells	New Bedford	ODHS 769
Walrus	2015-08-04	1870	Eastern Arctic Ocean		Bark	John Wells	New Bedford	ODHS 769
Walrus	2015-08-04	1870	Eastern Arctic Ocean		Bark	John Wells	New Bedford	ODHS 769
Walrus	2015-08-04	1870	Eastern Arctic Ocean		Bark	John Wells	New Bedford	ODHS 769
Walrus	2015-08-04	1870	Eastern Arctic Ocean		Bark	John Wells	New Bedford	ODHS 769
Walrus	2015-08-04	1870	Eastern Arctic Ocean		Bark	John Wells	New Bedford	ODHS 769
Walrus	2015-08-04	1870	Eastern Arctic Ocean		Bark	John Wells	New Bedford	ODHS 769
Walrus	2015-08-04	1870	Eastern Arctic Ocean		Bark	John Wells	New Bedford	ODHS 769
Walrus	2015-08-04	1870	Eastern Arctic Ocean		Bark	John Wells	New Bedford	ODHS 769
Walrus	2015-08-04	1870	Eastern Arctic Ocean		Bark	John Wells	New Bedford	ODHS 769
Walrus	2015-08-04	1870	Eastern Arctic Ocean		Bark	John Wells	New Bedford	ODHS 769
Walrus	2015-08-04	1870	Eastern Arctic Ocean		Bark	John Wells	New Bedford	ODHS 769
Walrus	2015-08-04	1870	Eastern Arctic Ocean		Bark	John Wells	New Bedford	ODHS 769
Walrus	2015-08-04	1870	Eastern Arctic Ocean		Bark	John Wells	New Bedford	ODHS 769
Walrus	2015-08-04	1870	Eastern Arctic Ocean		Bark	John Wells	New Bedford	ODHS 769
Walrus	2015-08-04	1870	Eastern Arctic Ocean		Bark	John Wells	New Bedford	ODHS 769
Walrus	2015-08-04	1870	Eastern Arctic Ocean		Bark	John Wells	New Bedford	ODHS 769
Walrus	2015-08-04	1870	Eastern Arctic Ocean		Bark	John Wells	New Bedford	ODHS 769
Walrus	2015-08-04	1870	Eastern Arctic Ocean		Bark	John Wells	New Bedford	ODHS 769
Walrus	2015-08-04	1870	Eastern Arctic Ocean		Bark	John Wells	New Bedford	ODHS 769
Walrus	2015-08-04	1870	Eastern Arctic Ocean		Bark	John Wells	New Bedford	ODHS 769
Walrus	2015-08-04	1870	Eastern Arctic Ocean		Bark	John Wells	New Bedford	ODHS 769
Walrus	2015-08-04	1870	Eastern Arctic Ocean		Bark	John Wells	New Bedford	ODHS 769
Walrus	2015-08-04	1870	Eastern Arctic Ocean		Bark	John Wells	New Bedford	ODHS 769
Walrus	2015-08-04	1870	Eastern Arctic Ocean		Bark	John Wells	New Bedford	ODHS 769
Walrus	2015-08-04	1870	Eastern Arctic Ocean		Bark	John Wells	New Bedford	ODHS 769
Walrus	2015-08-04	1870	Eastern Arctic Ocean		Bark	John Wells	New Bedford	ODHS 769
Walrus	2015-08-04	1870	70.09 N		Bark	Trident	New Bedford	KWM 192
Walrus	2015-08-04	1870	70.09 N		Bark	Trident	New Bedford	KWM 192
Walrus	2015-08-04	1870	70.09 N		Bark	Trident	New Bedford	KWM 192
Walrus	2015-08-04	1870	70.09 N		Bark	Trident	New Bedford	KWM 192
Walrus	2015-08-04	1870	70.09 N		Bark	Trident	New Bedford	KWM 192
Walrus	2015-08-04	1870	70.09 N		Bark	Trident	New Bedford	KWM 192
Walrus	2015-08-04	1870	70.09 N		Bark	Trident	New Bedford	KWM 192
Walrus	2015-08-04	1870	70.09 N		Bark	Trident	New Bedford	KWM 192
Walrus	2015-08-04	1870	70.09 N		Bark	Trident	New Bedford	KWM 192
Walrus	2015-08-04	1870	70.09 N		Bark	Trident	New Bedford	KWM 192
Walrus	2015-08-04	1870	70.09 N		Bark	Trident	New Bedford	KWM 192
Walrus	2015-08-04	1870	70.09 N		Bark	Trident	New Bedford	KWM 192
Walrus	2015-08-04	1870	70.09 N		Bark	Trident	New Bedford	KWM 192
Walrus	2015-08-04	1870	70.09 N		Bark	Trident	New Bedford	KWM 192
Walrus	2015-08-03	1870	Eastern Arctic Ocean		Bark	John Wells	New Bedford	ODHS 769
Walrus	2015-08-03	1870	Eastern Arctic Ocean		Bark	John Wells	New Bedford	ODHS 769
Walrus	2015-08-03	1870	Eastern Arctic Ocean		Bark	John Wells	New Bedford	ODHS 769
Walrus	2015-08-03	1870	Eastern Arctic Ocean		Bark	John Wells	New Bedford	ODHS 769
Walrus	2015-08-03	1870	Eastern Arctic Ocean		Bark	John Wells	New Bedford	ODHS 769
Walrus	2015-08-03	1870	Eastern Arctic Ocean		Bark	John Wells	New Bedford	ODHS 769
Walrus	2015-08-03	1870	Eastern Arctic Ocean		Bark	John Wells	New Bedford	ODHS 769
Walrus	2015-08-03	1870	Eastern Arctic Ocean		Bark	John Wells	New Bedford	ODHS 769
Walrus	2015-08-03	1870	Eastern Arctic Ocean		Bark	John Wells	New Bedford	ODHS 769
Walrus	2015-08-03	1870	Eastern Arctic Ocean		Bark	John Wells	New Bedford	ODHS 769
Walrus	2015-08-03	1870	Eastern Arctic Ocean		Bark	John Wells	New Bedford	ODHS 769
Walrus	2015-08-03	1870	Eastern Arctic Ocean		Bark	John Wells	New Bedford	ODHS 769
Walrus	2015-08-03	1870	Eastern Arctic Ocean		Bark	John Wells	New Bedford	ODHS 769
Walrus	2015-08-03	1870	Eastern Arctic Ocean		Bark	John Wells	New Bedford	ODHS 769
Walrus	2015-08-03	1870	Eastern Arctic Ocean		Bark	John Wells	New Bedford	ODHS 769
Walrus	2015-08-03	1870	Eastern Arctic Ocean		Bark	John Wells	New Bedford	ODHS 769
Walrus	2015-08-03	1870	Eastern Arctic Ocean		Bark	John Wells	New Bedford	ODHS 769
Walrus	2015-08-03	1870	Eastern Arctic Ocean		Bark	John Wells	New Bedford	ODHS 769
Walrus	2015-08-03	1870	Eastern Arctic Ocean		Bark	John Wells	New Bedford	ODHS 769
Walrus	2015-08-03	1870	Eastern Arctic Ocean		Bark	John Wells	New Bedford	ODHS 769
Walrus	2015-08-03	1870	Eastern Arctic Ocean		Bark	John Wells	New Bedford	ODHS 769
Walrus	2015-08-03	1870	Eastern Arctic Ocean		Bark	John Wells	New Bedford	ODHS 769
Walrus	2015-08-03	1870	Eastern Arctic Ocean		Bark	John Wells	New Bedford	ODHS 769
Walrus	2015-08-03	1870	Eastern Arctic Ocean		Bark	John Wells	New Bedford	ODHS 769
Walrus	2015-08-03	1870	Eastern Arctic Ocean		Bark	John Wells	New Bedford	ODHS 769
Walrus	2015-08-03	1870	Eastern Arctic Ocean		Bark	John Wells	New Bedford	ODHS 769
Walrus	2015-08-03	1870	Eastern Arctic Ocean		Bark	John Wells	New Bedford	ODHS 769
Walrus	2015-08-03	1870	Eastern Arctic Ocean		Bark	John Wells	New Bedford	ODHS 769
Walrus	2015-08-03	1870	Eastern Arctic Ocean		Bark	John Wells	New Bedford	ODHS 769
Walrus	2015-08-03	1870	Eastern Arctic Ocean		Bark	John Wells	New Bedford	ODHS 769
Walrus	2015-08-03	1870	Eastern Arctic Ocean		Bark	John Wells	New Bedford	ODHS 769
Walrus	2015-08-03	1870	Eastern Arctic Ocean		Bark	John Wells	New Bedford	ODHS 769
Walrus	2015-08-03	1870	Eastern Arctic Ocean		Bark	John Wells	New Bedford	ODHS 769
Walrus	2015-08-03	1870	70.09 N		Bark	Trident	New Bedford	KWM 192
Walrus	2015-08-03	1870	70.09 N		Bark	Trident	New Bedford	KWM 192
Walrus	2015-08-03	1870	70.09 N		Bark	Trident	New Bedford	KWM 192
Walrus	2015-08-03	1870	70.09 N		Bark	Trident	New Bedford	KWM 192
Walrus	2015-08-03	1870	70.09 N		Bark	Trident	New Bedford	KWM 192
Walrus	2015-08-03	1870	70.09 N		Bark	Trident	New Bedford	KWM 192
Walrus	2015-08-03	1870	70.09 N		Bark	Trident	New Bedford	KWM 192
Walrus	2015-08-03	1870	70.09 N		Bark	Trident	New Bedford	KWM 192
Walrus	2015-08-03	1870	70.09 N		Bark	Trident	New Bedford	KWM 192
Walrus	2015-08-03	1870	70.09 N		Bark	Trident	New Bedford	KWM 192
Walrus	2015-08-03	1870	70.09 N		Bark	Trident	New Bedford	KWM 192
Walrus	2015-08-03	1870	70.09 N		Bark	Trident	New Bedford	KWM 192
Walrus	2015-08-03	1870	70.09 N		Bark	Trident	New Bedford	KWM 192
Walrus	2015-08-03	1870	70.09 N		Bark	Trident	New Bedford	KWM 192
Walrus	2015-08-03	1870	70.09 N		Bark	Trident	New Bedford	KWM 192
Walrus	2015-08-03	1870	70.09 N		Bark	Trident	New Bedford	KWM 192
Walrus	2015-08-03	1870	70.09 N		Bark	Trident	New Bedford	KWM 192
Walrus	2015-08-03	1870	70.09 N		Bark	Trident	New Bedford	KWM 192
Walrus	2015-08-03	1870	70.09 N		Bark	Trident	New Bedford	KWM 192
Walrus	2015-08-03	1870	70.09 N		Bark	Trident	New Bedford	KWM 192
Walrus	2015-08-03	1870	70.09 N		Bark	Trident	New Bedford	KWM 192
Walrus	2015-08-03	1870	70.09 N		Bark	Trident	New Bedford	KWM 192
Walrus	2015-08-03	1870	70.09 N		Bark	Trident	New Bedford	KWM 192
Walrus	2015-08-03	1870	70.09 N		Bark	Trident	New Bedford	KWM 192
Walrus	2015-08-03	1870	70.09 N		Bark	Trident	New Bedford	KWM 192
Walrus	2015-08-03	1870	70.09 N		Bark	Trident	New Bedford	KWM 192
Walrus	2015-08-03	1870	70.09 N		Bark	Trident	New Bedford	KWM 192
Walrus	2015-08-03	1870	70.09 N		Bark	Trident	New Bedford	KWM 192
Walrus	2015-08-03	1870	70.09 N		Bark	Trident	New Bedford	KWM 192
Walrus	2015-08-03	1870	70.09 N		Bark	Trident	New Bedford	KWM 192
Walrus	2015-08-03	1870	70.09 N		Bark	Trident	New Bedford	KWM 192
Walrus	2015-08-03	1870	70.09 N		Bark	Trident	New Bedford	KWM 192
Walrus	2015-08-03	1870	70.09 N		Bark	Trident	New Bedford	KWM 192
Walrus	2015-08-03	1870	70.09 N		Bark	Trident	New Bedford	KWM 192
Walrus	2015-08-01	1870	Eastern Arctic Ocean		Bark	John Wells	New Bedford	ODHS 769
Walrus	2015-08-01	1870	Eastern Arctic Ocean		Bark	John Wells	New Bedford	ODHS 769
Walrus	2015-08-01	1870	Eastern Arctic Ocean		Bark	John Wells	New Bedford	ODHS 769
Walrus	2015-08-01	1870	Eastern Arctic Ocean		Bark	John Wells	New Bedford	ODHS 769
Walrus	2015-08-01	1870	Eastern Arctic Ocean		Bark	John Wells	New Bedford	ODHS 769
Walrus	2015-08-01	1870	Eastern Arctic Ocean		Bark	John Wells	New Bedford	ODHS 769
Walrus	2015-08-01	1870	Eastern Arctic Ocean		Bark	John Wells	New Bedford	ODHS 769
Walrus	2015-08-01	1870	Eastern Arctic Ocean		Bark	John Wells	New Bedford	ODHS 769
Walrus	2015-08-01	1870	Eastern Arctic Ocean		Bark	John Wells	New Bedford	ODHS 769
Walrus	2015-08-01	1870	Eastern Arctic Ocean		Bark	John Wells	New Bedford	ODHS 769
Walrus	2015-08-01	1870	Eastern Arctic Ocean		Bark	John Wells	New Bedford	ODHS 769
Walrus	2015-08-01	1870	Eastern Arctic Ocean		Bark	John Wells	New Bedford	ODHS 769
Walrus	2015-08-01	1870	Eastern Arctic Ocean		Bark	John Wells	New Bedford	ODHS 769
Walrus	2015-08-01	1870	Eastern Arctic Ocean		Bark	John Wells	New Bedford	ODHS 769
Walrus	2015-08-01	1870	Eastern Arctic Ocean		Bark	John Wells	New Bedford	ODHS 769
Walrus	2015-08-01	1870	Eastern Arctic Ocean		Bark	John Wells	New Bedford	ODHS 769
Walrus	2015-08-01	1870	Eastern Arctic Ocean		Bark	John Wells	New Bedford	ODHS 769
Walrus	2015-08-01	1870	Eastern Arctic Ocean		Bark	John Wells	New Bedford	ODHS 769
Walrus	2015-08-01	1870	Eastern Arctic Ocean		Bark	John Wells	New Bedford	ODHS 769
Walrus	2015-08-01	1870	Eastern Arctic Ocean		Bark	John Wells	New Bedford	ODHS 769
Walrus	2015-08-01	1870	Eastern Arctic Ocean		Bark	John Wells	New Bedford	ODHS 769
Walrus	2015-08-01	1870	Eastern Arctic Ocean		Bark	John Wells	New Bedford	ODHS 769
Walrus	2015-07-31	1870	68.06 N		Bark	Navy	New Bedford	KWM 156
Walrus	2015-07-31	1870	68.06 N		Bark	Navy	New Bedford	KWM 156
Walrus	2015-07-31	1870	68.06 N		Bark	Navy	New Bedford	KWM 156
Walrus	2015-07-31	1870	68.06 N		Bark	Navy	New Bedford	KWM 156
Walrus	2015-07-31	1870	68.06 N		Bark	Navy	New Bedford	KWM 156
Walrus	2015-07-31	1870	68.06 N		Bark	Navy	New Bedford	KWM 156
Walrus	2015-07-31	1870	68.06 N		Bark	Navy	New Bedford	KWM 156
Walrus	2015-07-31	1870	68.06 N		Bark	Navy	New Bedford	KWM 156
Walrus	2015-07-31	1870	68.06 N		Bark	Navy	New Bedford	KWM 156
Walrus	2015-07-31	1870	68.06 N		Bark	Navy	New Bedford	KWM 156
Walrus	2015-07-31	1870	68.06 N		Bark	Navy	New Bedford	KWM 156
Walrus	2015-07-31	1870	68.06 N		Bark	Navy	New Bedford	KWM 156
Walrus	2015-07-31	1870	68.06 N		Bark	Navy	New Bedford	KWM 156
Walrus	2015-07-31	1870	68.06 N		Bark	Navy	New Bedford	KWM 156
Walrus	2015-07-31	1870	68.06 N		Bark	Navy	New Bedford	KWM 156
Walrus	2015-07-31	1870	68.06 N		Bark	Navy	New Bedford	KWM 156
Walrus	2015-07-31	1870	68.06 N		Bark	Navy	New Bedford	KWM 156
Walrus	2015-07-31	1870	68.06 N		Bark	Navy	New Bedford	KWM 156
Walrus	2015-07-31	1870	68.06 N		Bark	Navy	New Bedford	KWM 156
Walrus	2015-07-31	1870	68.06 N		Bark	Navy	New Bedford	KWM 156
Walrus	2015-07-31	1870	68.06 N		Bark	Navy	New Bedford	KWM 156
Walrus	2015-07-31	1870	68.06 N		Bark	Navy	New Bedford	KWM 156
Walrus	2015-07-31	1870	68.06 N		Bark	Navy	New Bedford	KWM 156
Walrus	2015-07-31	1870	68.06 N		Bark	Navy	New Bedford	KWM 156
Walrus	2015-07-31	1870	68.06 N		Bark	Navy	New Bedford	KWM 156
Walrus	2015-07-31	1870	68.06 N		Bark	Navy	New Bedford	KWM 156
Walrus	2015-07-31	1870	68.06 N		Bark	Navy	New Bedford	KWM 156
Walrus	2015-07-31	1870	68.06 N		Bark	Navy	New Bedford	KWM 156
Walrus	2015-07-31	1870	68.06 N		Bark	Navy	New Bedford	KWM 156
Walrus	2015-07-31	1870	68.06 N		Bark	Navy	New Bedford	KWM 156
Walrus	2015-07-31	1870	68.06 N		Bark	Navy	New Bedford	KWM 156
Walrus	2015-07-31	1870	68.06 N		Bark	Navy	New Bedford	KWM 156
Walrus	2015-07-31	1870	68.06 N		Bark	Navy	New Bedford	KWM 156
Walrus	2015-07-31	1870	68.06 N		Bark	Navy	New Bedford	KWM 156
Walrus	2015-07-31	1870	68.06 N		Bark	Navy	New Bedford	KWM 156
Walrus	2015-07-31	1870	68.06 N		Bark	Navy	New Bedford	KWM 156
Walrus	2015-07-31	1870	68.06 N		Bark	Navy	New Bedford	KWM 156
Walrus	2015-07-31	1870	68.06 N		Bark	Navy	New Bedford	KWM 156
Walrus	2015-07-31	1870	68.06 N		Bark	Navy	New Bedford	KWM 156
Walrus	2015-07-31	1870	68.06 N		Bark	Navy	New Bedford	KWM 156
Walrus	2015-07-31	1870	68.06 N		Bark	Navy	New Bedford	KWM 156
Walrus	2015-07-31	1870	68.06 N		Bark	Navy	New Bedford	KWM 156
Walrus	2015-07-31	1870	68.06 N		Bark	Navy	New Bedford	KWM 156
Walrus	2015-07-31	1870	68.06 N		Bark	Navy	New Bedford	KWM 156
Walrus	2015-07-31	1870	68.06 N		Bark	Navy	New Bedford	KWM 156
Walrus	2015-07-31	1870	68.06 N		Bark	Navy	New Bedford	KWM 156
Walrus	2015-07-31	1870	68.06 N		Bark	Navy	New Bedford	KWM 156
Walrus	2015-07-31	1870	68.06 N		Bark	Navy	New Bedford	KWM 156
Walrus	2015-07-31	1870	68.06 N		Bark	Navy	New Bedford	KWM 156
Walrus	2015-07-31	1870	68.06 N		Bark	Navy	New Bedford	KWM 156
Walrus	2015-07-31	1870	68.06 N		Bark	Navy	New Bedford	KWM 156
Walrus	2015-07-31	1870	68.06 N		Bark	Navy	New Bedford	KWM 156
Walrus	2015-07-31	1870	68.06 N		Bark	Navy	New Bedford	KWM 156
Walrus	2015-07-31	1870	68.06 N		Bark	Navy	New Bedford	KWM 156
Walrus	2015-07-31	1870	68.06 N		Bark	Navy	New Bedford	KWM 156
Walrus	2015-07-31	1870	68.06 N		Bark	Navy	New Bedford	KWM 156
Walrus	2015-07-31	1870	68.06 N		Bark	Navy	New Bedford	KWM 156
Walrus	2015-07-31	1870	68.06 N		Bark	Navy	New Bedford	KWM 156
Walrus	2015-07-31	1870	68.06 N		Bark	Navy	New Bedford	KWM 156
Walrus	2015-07-31	1870	68.06 N		Bark	Navy	New Bedford	KWM 156
Walrus	2015-07-31	1870	68.06 N		Bark	Navy	New Bedford	KWM 156
Walrus	2015-07-31	1870	68.06 N		Bark	Navy	New Bedford	KWM 156
Walrus	2015-07-31	1870	68.06 N		Bark	Navy	New Bedford	KWM 156
Walrus	2015-07-31	1870	68.06 N		Bark	Navy	New Bedford	KWM 156
Walrus	2015-07-31	1870	68.06 N		Bark	Navy	New Bedford	KWM 156
Walrus	2015-07-31	1870	68.06 N		Bark	Navy	New Bedford	KWM 156
Walrus	2015-07-31	1870	68.06 N		Bark	Navy	New Bedford	KWM 156
Walrus	2015-07-31	1870	68.06 N		Bark	Navy	New Bedford	KWM 156
Walrus	2015-07-31	1870	68.06 N		Bark	Navy	New Bedford	KWM 156
Walrus	2015-07-31	1870	68.06 N		Bark	Navy	New Bedford	KWM 156
Walrus	2015-07-31	1870	68.06 N		Bark	Navy	New Bedford	KWM 156
Walrus	2015-07-31	1870	68.06 N		Bark	Navy	New Bedford	KWM 156
Walrus	2015-07-31	1870	68.06 N		Bark	Navy	New Bedford	KWM 156
Walrus	2015-07-31	1870	68.06 N		Bark	Navy	New Bedford	KWM 156
Walrus	2015-07-31	1870	68.06 N		Bark	Navy	New Bedford	KWM 156
Walrus	2015-07-31	1870	68.06 N		Bark	Navy	New Bedford	KWM 156
Walrus	2015-07-31	1870	68.06 N		Bark	Navy	New Bedford	KWM 156
Walrus	2015-07-31	1870	68.06 N		Bark	Navy	New Bedford	KWM 156
Walrus	2015-07-31	1870	68.06 N		Bark	Navy	New Bedford	KWM 156
Walrus	2015-07-31	1870	68.06 N		Bark	Navy	New Bedford	KWM 156
Walrus	2015-07-31	1870	68.06 N		Bark	Navy	New Bedford	KWM 156
Walrus	2015-07-31	1870	68.06 N		Bark	Navy	New Bedford	KWM 156
Walrus	2015-07-31	1870	68.06 N		Bark	Navy	New Bedford	KWM 156
Walrus	2015-07-31	1870	68.06 N		Bark	Navy	New Bedford	KWM 156
Walrus	2015-07-31	1870	68.06 N		Bark	Navy	New Bedford	KWM 156
Walrus	2015-07-31	1870	68.06 N		Bark	Navy	New Bedford	KWM 156
Walrus	2015-07-31	1870	68.06 N		Bark	Navy	New Bedford	KWM 156
Walrus	2015-07-31	1870	68.06 N		Bark	Navy	New Bedford	KWM 156
Walrus	2015-07-31	1870	68.06 N		Bark	Navy	New Bedford	KWM 156
Walrus	2015-07-31	1870	68.06 N		Bark	Navy	New Bedford	KWM 156
Walrus	2015-07-31	1870	68.06 N		Bark	Navy	New Bedford	KWM 156
Walrus	2015-07-31	1870	68.06 N		Bark	Navy	New Bedford	KWM 156
Walrus	2015-07-31	1870	68.06 N		Bark	Navy	New Bedford	KWM 156
Walrus	2015-07-31	1870	68.06 N		Bark	Navy	New Bedford	KWM 156
Walrus	2015-07-31	1870	68.06 N		Bark	Navy	New Bedford	KWM 156
Walrus	2015-07-31	1870	68.06 N		Bark	Navy	New Bedford	KWM 156
Walrus	2015-07-31	1870	68.06 N		Bark	Navy	New Bedford	KWM 156
Walrus	2015-07-31	1870	68.06 N		Bark	Navy	New Bedford	KWM 156
Walrus	2015-07-31	1870	68.06 N		Bark	Navy	New Bedford	KWM 156
Walrus	2015-07-31	1870	68.06 N		Bark	Navy	New Bedford	KWM 156
Walrus	2015-07-31	1870	68.06 N		Bark	Navy	New Bedford	KWM 156
Walrus	2015-07-31	1870	68.06 N		Bark	Navy	New Bedford	KWM 156
Walrus	2015-07-31	1870	68.06 N		Bark	Navy	New Bedford	KWM 156
Walrus	2015-07-31	1870	68.06 N		Bark	Navy	New Bedford	KWM 156
Walrus	2015-07-31	1870	68.06 N		Bark	Navy	New Bedford	KWM 156
Walrus	2015-07-31	1870	68.06 N		Bark	Navy	New Bedford	KWM 156
Walrus	2015-07-31	1870	68.06 N		Bark	Navy	New Bedford	KWM 156
Walrus	2015-07-31	1870	68.06 N		Bark	Navy	New Bedford	KWM 156
Walrus	2015-07-31	1870	68.06 N		Bark	Navy	New Bedford	KWM 156
Walrus	2015-07-31	1870	68.06 N		Bark	Navy	New Bedford	KWM 156
Walrus	2015-07-31	1870	68.06 N		Bark	Navy	New Bedford	KWM 156
Walrus	2015-07-31	1870	68.06 N		Bark	Navy	New Bedford	KWM 156
Walrus	2015-07-31	1870	68.06 N		Bark	Navy	New Bedford	KWM 156
Walrus	2015-07-31	1870	68.06 N		Bark	Navy	New Bedford	KWM 156
Walrus	2015-07-31	1870	68.06 N		Bark	Navy	New Bedford	KWM 156
Walrus	2015-07-31	1870	68.06 N		Bark	Navy	New Bedford	KWM 156
Walrus	2015-07-31	1870	68.06 N		Bark	Navy	New Bedford	KWM 156
Walrus	2015-07-31	1870	68.06 N		Bark	Navy	New Bedford	KWM 156
Walrus	2015-07-31	1870	68.06 N		Bark	Navy	New Bedford	KWM 156
Walrus	2015-07-31	1870	68.06 N		Bark	Navy	New Bedford	KWM 156
Walrus	2015-07-31	1870	68.06 N		Bark	Navy	New Bedford	KWM 156
Walrus	2015-07-31	1870	68.06 N		Bark	Navy	New Bedford	KWM 156
Walrus	2015-07-31	1870	68.06 N		Bark	Navy	New Bedford	KWM 156
Walrus	2015-07-31	1870	68.06 N		Bark	Navy	New Bedford	KWM 156
Walrus	2015-07-31	1870	68.06 N		Bark	Navy	New Bedford	KWM 156
Walrus	2015-07-31	1870	68.06 N		Bark	Navy	New Bedford	KWM 156
Walrus	2015-07-31	1870	68.06 N		Bark	Navy	New Bedford	KWM 156
Walrus	2015-07-31	1870	68.06 N		Bark	Navy	New Bedford	KWM 156
Walrus	2015-07-31	1870	68.06 N		Bark	Navy	New Bedford	KWM 156
Walrus	2015-07-31	1870	68.06 N		Bark	Navy	New Bedford	KWM 156
Walrus	2015-07-31	1870	68.06 N		Bark	Navy	New Bedford	KWM 156
Walrus	2015-07-31	1870	68.06 N		Bark	Navy	New Bedford	KWM 156
Walrus	2015-07-31	1870	68.06 N		Bark	Navy	New Bedford	KWM 156
Walrus	2015-07-31	1870	68.06 N		Bark	Navy	New Bedford	KWM 156
Walrus	2015-07-31	1870	68.06 N		Bark	Navy	New Bedford	KWM 156
Walrus	2015-07-31	1870	68.06 N		Bark	Navy	New Bedford	KWM 156
Walrus	2015-07-31	1870	68.06 N		Bark	Navy	New Bedford	KWM 156
Walrus	2015-07-31	1870	68.06 N		Bark	Navy	New Bedford	KWM 156
Walrus	2015-07-31	1870	68.06 N		Bark	Navy	New Bedford	KWM 156
Walrus	2015-07-31	1870	68.06 N		Bark	Navy	New Bedford	KWM 156
Walrus	2015-07-31	1870	68.06 N		Bark	Navy	New Bedford	KWM 156
Walrus	2015-07-31	1870	68.06 N		Bark	Navy	New Bedford	KWM 156
Walrus	2015-07-31	1870	68.06 N		Bark	Navy	New Bedford	KWM 156
Walrus	2015-07-31	1870	68.06 N		Bark	Navy	New Bedford	KWM 156
Walrus	2015-07-31	1870	68.06 N		Bark	Navy	New Bedford	KWM 156
Walrus	2015-07-31	1870	68.06 N		Bark	Navy	New Bedford	KWM 156
Walrus	2015-07-31	1870	68.06 N		Bark	Navy	New Bedford	KWM 156
Walrus	2015-07-31	1870	68.06 N		Bark	Navy	New Bedford	KWM 156
Walrus	2015-07-31	1870	68.06 N		Bark	Navy	New Bedford	KWM 156
Walrus	2015-07-31	1870	68.06 N		Bark	Navy	New Bedford	KWM 156
Walrus	2015-07-31	1870	68.06 N		Bark	Navy	New Bedford	KWM 156
Walrus	2015-07-31	1870	68.06 N		Bark	Navy	New Bedford	KWM 156
Walrus	2015-07-31	1870	68.06 N		Bark	Navy	New Bedford	KWM 156
Walrus	2015-07-31	1870	68.06 N		Bark	Navy	New Bedford	KWM 156
Walrus	2015-07-31	1870	68.06 N		Bark	Navy	New Bedford	KWM 156
Walrus	2015-07-31	1870	68.06 N		Bark	Navy	New Bedford	KWM 156
Walrus	2015-07-31	1870	68.06 N		Bark	Navy	New Bedford	KWM 156
Walrus	2015-07-31	1870	68.06 N		Bark	Navy	New Bedford	KWM 156
Walrus	2015-07-31	1870	68.06 N		Bark	Navy	New Bedford	KWM 156
Walrus	2015-07-31	1870	68.06 N		Bark	Navy	New Bedford	KWM 156
Walrus	2015-07-31	1870	68.06 N		Bark	Navy	New Bedford	KWM 156
Walrus	2015-07-31	1870	68.06 N		Bark	Navy	New Bedford	KWM 156
Walrus	2015-07-31	1870	68.06 N		Bark	Navy	New Bedford	KWM 156
Walrus	2015-07-31	1870	67.09 N		Bark	Seneca	New Bedford	ODHS 7
Walrus	2015-07-31	1870	67.09 N		Bark	Seneca	New Bedford	ODHS 7
Walrus	2015-07-31	1870	67.09 N		Bark	Seneca	New Bedford	ODHS 7
Walrus	2015-07-31	1870	67.09 N		Bark	Seneca	New Bedford	ODHS 7
Walrus	2015-07-31	1870	67.09 N		Bark	Seneca	New Bedford	ODHS 7
Walrus	2015-07-31	1870	67.09 N		Bark	Seneca	New Bedford	ODHS 7
Walrus	2015-07-31	1870	67.09 N		Bark	Seneca	New Bedford	ODHS 7
Walrus	2015-07-31	1870	67.09 N		Bark	Seneca	New Bedford	ODHS 7
Walrus	2015-07-31	1870	67.09 N		Bark	Seneca	New Bedford	ODHS 7
Walrus	2015-07-31	1870	67.09 N		Bark	Seneca	New Bedford	ODHS 7
Walrus	2015-07-31	1870	67.09 N		Bark	Seneca	New Bedford	ODHS 7
Walrus	2015-07-31	1870	67.09 N		Bark	Seneca	New Bedford	ODHS 7
Walrus	2015-07-31	1870	67.09 N		Bark	Seneca	New Bedford	ODHS 7
Walrus	2015-07-31	1870	67.09 N		Bark	Seneca	New Bedford	ODHS 7
Walrus	2015-07-31	1870	67.09 N		Bark	Seneca	New Bedford	ODHS 7
Walrus	2015-07-31	1870	67.09 N		Bark	Seneca	New Bedford	ODHS 7
Walrus	2015-07-31	1870	67.09 N		Bark	Seneca	New Bedford	ODHS 7
Walrus	2015-07-31	1870	67.09 N		Bark	Seneca	New Bedford	ODHS 7
Walrus	2015-07-31	1870	67.09 N		Bark	Seneca	New Bedford	ODHS 7
Walrus	2015-07-31	1870	67.09 N		Bark	Seneca	New Bedford	ODHS 7
Walrus	2015-07-31	1870	67.09 N		Bark	Seneca	New Bedford	ODHS 7
Walrus	2015-07-31	1870	67.09 N		Bark	Seneca	New Bedford	ODHS 7
Walrus	2015-07-31	1870	67.09 N		Bark	Seneca	New Bedford	ODHS 7
Walrus	2015-07-31	1870	67.09 N		Bark	Seneca	New Bedford	ODHS 7
Walrus	2015-07-31	1870	67.09 N		Bark	Seneca	New Bedford	ODHS 7
Walrus	2015-07-31	1870	67.09 N		Bark	Seneca	New Bedford	ODHS 7
Walrus	2015-07-31	1870	67.09 N		Bark	Seneca	New Bedford	ODHS 7
Walrus	2015-07-31	1870	67.09 N		Bark	Seneca	New Bedford	ODHS 7
Walrus	2015-07-31	1870	67.09 N		Bark	Seneca	New Bedford	ODHS 7
Walrus	2015-07-31	1870	67.09 N		Bark	Seneca	New Bedford	ODHS 7
Walrus	2015-07-31	1870	67.09 N		Bark	Seneca	New Bedford	ODHS 7
Walrus	2015-07-31	1870	67.09 N		Bark	Seneca	New Bedford	ODHS 7
Walrus	2015-07-31	1870	67.09 N		Bark	Seneca	New Bedford	ODHS 7
Walrus	2015-07-31	1870	67.09 N		Bark	Seneca	New Bedford	ODHS 7
Walrus	2015-07-31	1870	67.09 N		Bark	Seneca	New Bedford	ODHS 7
Walrus	2015-07-31	1870	67.09 N		Bark	Seneca	New Bedford	ODHS 7
Walrus	2015-07-31	1870	67.09 N		Bark	Seneca	New Bedford	ODHS 7
Walrus	2015-07-31	1870	67.09 N		Bark	Seneca	New Bedford	ODHS 7
Walrus	2015-07-31	1870	67.09 N		Bark	Seneca	New Bedford	ODHS 7
Walrus	2015-07-31	1870	67.09 N		Bark	Seneca	New Bedford	ODHS 7
Walrus	2015-07-31	1870	67.09 N		Bark	Seneca	New Bedford	ODHS 7
Walrus	2015-07-31	1870	67.09 N		Bark	Seneca	New Bedford	ODHS 7
Walrus	2015-07-31	1870	67.09 N		Bark	Seneca	New Bedford	ODHS 7
Walrus	2015-07-31	1870	67.09 N		Bark	Seneca	New Bedford	ODHS 7
Walrus	2015-07-31	1870	67.09 N		Bark	Seneca	New Bedford	ODHS 7
Walrus	2015-07-31	1870	67.09 N		Bark	Seneca	New Bedford	ODHS 7
Walrus	2015-07-31	1870	67.09 N		Bark	Seneca	New Bedford	ODHS 7
Walrus	2015-07-31	1870	67.09 N		Bark	Seneca	New Bedford	ODHS 7
Walrus	2015-07-31	1870	67.09 N		Bark	Seneca	New Bedford	ODHS 7
Walrus	2015-07-31	1870	67.09 N		Bark	Seneca	New Bedford	ODHS 7
Walrus	2015-07-31	1870	67.09 N		Bark	Seneca	New Bedford	ODHS 7
Walrus	2015-07-31	1870	67.09 N		Bark	Seneca	New Bedford	ODHS 7
Walrus	2015-07-31	1870	67.09 N		Bark	Seneca	New Bedford	ODHS 7
Walrus	2015-07-31	1870	67.09 N		Bark	Seneca	New Bedford	ODHS 7
Walrus	2015-07-31	1870	67.09 N		Bark	Seneca	New Bedford	ODHS 7
Walrus	2015-07-31	1870	67.09 N		Bark	Seneca	New Bedford	ODHS 7
Walrus	2015-07-31	1870	67.09 N		Bark	Seneca	New Bedford	ODHS 7
Walrus	2015-07-31	1870	67.09 N		Bark	Seneca	New Bedford	ODHS 7
Walrus	2015-07-31	1870	67.09 N		Bark	Seneca	New Bedford	ODHS 7
Walrus	2015-07-31	1870	67.09 N		Bark	Seneca	New Bedford	ODHS 7
Walrus	2015-07-31	1870	67.09 N		Bark	Seneca	New Bedford	ODHS 7
Walrus	2015-07-31	1870	67.09 N		Bark	Seneca	New Bedford	ODHS 7
Walrus	2015-07-31	1870	67.09 N		Bark	Seneca	New Bedford	ODHS 7
Walrus	2015-07-31	1870	67.09 N		Bark	Seneca	New Bedford	ODHS 7
Walrus	2015-07-31	1870	67.09 N		Bark	Seneca	New Bedford	ODHS 7
Walrus	2015-07-31	1870	67.09 N		Bark	Seneca	New Bedford	ODHS 7
Walrus	2015-07-31	1870	67.09 N		Bark	Seneca	New Bedford	ODHS 7
Walrus	2015-07-31	1870	67.09 N		Bark	Seneca	New Bedford	ODHS 7
Walrus	2015-07-31	1870	67.09 N		Bark	Seneca	New Bedford	ODHS 7
Walrus	2015-07-31	1870	67.09 N		Bark	Seneca	New Bedford	ODHS 7
Walrus	2015-07-31	1870	70.09 N		Bark	Trident	New Bedford	KWM 192
Walrus	2015-07-31	1870	70.09 N		Bark	Trident	New Bedford	KWM 192
Walrus	2015-07-31	1870	70.09 N		Bark	Trident	New Bedford	KWM 192
Walrus	2015-07-31	1870	70.09 N		Bark	Trident	New Bedford	KWM 192
Walrus	2015-07-31	1870	70.09 N		Bark	Trident	New Bedford	KWM 192
Walrus	2015-07-31	1870	70.09 N		Bark	Trident	New Bedford	KWM 192
Walrus	2015-07-31	1870	70.09 N		Bark	Trident	New Bedford	KWM 192
Walrus	2015-07-31	1870	70.09 N		Bark	Trident	New Bedford	KWM 192
Walrus	2015-07-31	1870	70.09 N		Bark	Trident	New Bedford	KWM 192
Walrus	2015-07-31	1870	70.09 N		Bark	Trident	New Bedford	KWM 192
Walrus	2015-07-31	1870	70.09 N		Bark	Trident	New Bedford	KWM 192
Walrus	2015-07-31	1870	70.09 N		Bark	Trident	New Bedford	KWM 192
Walrus	2015-07-31	1870	70.09 N		Bark	Trident	New Bedford	KWM 192
Walrus	2015-07-31	1870	70.09 N		Bark	Trident	New Bedford	KWM 192
Walrus	2015-07-31	1870	70.09 N		Bark	Trident	New Bedford	KWM 192
Walrus	2015-07-31	1870	70.09 N		Bark	Trident	New Bedford	KWM 192
Walrus	2015-07-31	1870	70.09 N		Bark	Trident	New Bedford	KWM 192
Walrus	2015-07-31	1870	70.09 N		Bark	Trident	New Bedford	KWM 192
Walrus	2015-07-31	1870	70.09 N		Bark	Trident	New Bedford	KWM 192
Walrus	2015-07-31	1870	70.09 N		Bark	Trident	New Bedford	KWM 192
Walrus	2015-07-31	1870	70.09 N		Bark	Trident	New Bedford	KWM 192
Walrus	2015-07-31	1870	70.09 N		Bark	Trident	New Bedford	KWM 192
Walrus	2015-07-31	1870	70.09 N		Bark	Trident	New Bedford	KWM 192
Walrus	2015-07-31	1870	70.09 N		Bark	Trident	New Bedford	KWM 192
Walrus	2015-07-31	1870	70.09 N		Bark	Trident	New Bedford	KWM 192
Walrus	2015-07-30	1870	57.19 N		Bark	Trident	New Bedford	KWM 192
Walrus	2015-07-30	1870	57.19 N		Bark	Trident	New Bedford	KWM 192
Walrus	2015-07-30	1870	57.19 N		Bark	Trident	New Bedford	KWM 192
Walrus	2015-07-30	1870	57.19 N		Bark	Trident	New Bedford	KWM 192
Walrus	2015-07-30	1870	57.19 N		Bark	Trident	New Bedford	KWM 192
Walrus	2015-07-30	1870	57.19 N		Bark	Trident	New Bedford	KWM 192
Walrus	2015-07-30	1870	57.19 N		Bark	Trident	New Bedford	KWM 192
Walrus	2015-07-30	1870	57.19 N		Bark	Trident	New Bedford	KWM 192
Walrus	2015-07-30	1870	57.19 N		Bark	Trident	New Bedford	KWM 192
Walrus	2015-07-30	1870	57.19 N		Bark	Trident	New Bedford	KWM 192
Walrus	2015-07-30	1870	57.19 N		Bark	Trident	New Bedford	KWM 192
Walrus	2015-07-30	1870	57.19 N		Bark	Trident	New Bedford	KWM 192
Walrus	2015-07-30	1870	57.19 N		Bark	Trident	New Bedford	KWM 192
Walrus	2015-07-30	1870	57.19 N		Bark	Trident	New Bedford	KWM 192
Walrus	2015-07-30	1870	57.19 N		Bark	Trident	New Bedford	KWM 192
Walrus	2015-07-30	1870	57.19 N		Bark	Trident	New Bedford	KWM 192
Walrus	2015-07-30	1870	57.19 N		Bark	Trident	New Bedford	KWM 192
Walrus	2015-07-30	1870	57.19 N		Bark	Trident	New Bedford	KWM 192
Walrus	2015-07-30	1870	57.19 N		Bark	Trident	New Bedford	KWM 192
Walrus	2015-07-30	1870	57.19 N		Bark	Trident	New Bedford	KWM 192
Walrus	2015-07-30	1870	57.19 N		Bark	Trident	New Bedford	KWM 192
Walrus	2015-07-30	1870	57.19 N		Bark	Trident	New Bedford	KWM 192
Walrus	2015-07-30	1870	57.19 N		Bark	Trident	New Bedford	KWM 192
Walrus	2015-07-30	1870	57.19 N		Bark	Trident	New Bedford	KWM 192
Walrus	2015-07-30	1870	57.19 N		Bark	Trident	New Bedford	KWM 192
Walrus	2015-07-30	1870	57.19 N		Bark	Trident	New Bedford	KWM 192
Walrus	2015-07-30	1870	57.19 N		Bark	Trident	New Bedford	KWM 192
Walrus	2015-07-30	1870	57.19 N		Bark	Trident	New Bedford	KWM 192
Walrus	2015-07-30	1870	57.19 N		Bark	Trident	New Bedford	KWM 192
Walrus	2015-07-30	1870	57.19 N		Bark	Trident	New Bedford	KWM 192
Walrus	2015-07-30	1870	57.19 N		Bark	Trident	New Bedford	KWM 192
Walrus	2015-07-30	1870	57.19 N		Bark	Trident	New Bedford	KWM 192
Walrus	2015-07-29	1870	Arctic Ocean		Bark	John Wells	New Bedford	ODHS 769
Walrus	2015-07-29	1870	Arctic Ocean		Bark	John Wells	New Bedford	ODHS 769
Walrus	2015-07-29	1870	Arctic Ocean		Bark	John Wells	New Bedford	ODHS 769
Walrus	2015-07-29	1870	Arctic Ocean		Bark	John Wells	New Bedford	ODHS 769
Walrus	2015-07-29	1870	Arctic Ocean		Bark	John Wells	New Bedford	ODHS 769
Walrus	2015-07-29	1870	Arctic Ocean		Bark	John Wells	New Bedford	ODHS 769
Walrus	2015-07-29	1870	Arctic Ocean		Bark	John Wells	New Bedford	ODHS 769
Walrus	2015-07-29	1870	Arctic Ocean		Bark	John Wells	New Bedford	ODHS 769
Walrus	2015-07-29	1870	Arctic Ocean		Bark	John Wells	New Bedford	ODHS 769
Walrus	2015-07-29	1870	Arctic Ocean		Bark	John Wells	New Bedford	ODHS 769
Walrus	2015-07-29	1870	67.08 N		Bark	Seneca	New Bedford	ODHS 7
Walrus	2015-07-29	1870	67.08 N		Bark	Seneca	New Bedford	ODHS 7
Walrus	2015-07-29	1870	67.08 N		Bark	Seneca	New Bedford	ODHS 7
Walrus	2015-07-29	1870	67.08 N		Bark	Seneca	New Bedford	ODHS 7
Walrus	2015-07-29	1870	67.08 N		Bark	Seneca	New Bedford	ODHS 7
Walrus	2015-07-29	1870	67.08 N		Bark	Seneca	New Bedford	ODHS 7
Walrus	2015-07-29	1870	67.08 N		Bark	Seneca	New Bedford	ODHS 7
Walrus	2015-07-29	1870	67.08 N		Bark	Seneca	New Bedford	ODHS 7
Walrus	2015-07-29	1870	67.08 N		Bark	Seneca	New Bedford	ODHS 7
Walrus	2015-07-29	1870	67.08 N		Bark	Seneca	New Bedford	ODHS 7
Walrus	2015-07-29	1870	67.08 N		Bark	Seneca	New Bedford	ODHS 7
Walrus	2015-07-29	1870	67.08 N		Bark	Seneca	New Bedford	ODHS 7
Walrus	2015-07-29	1870	67.08 N		Bark	Seneca	New Bedford	ODHS 7
Walrus	2015-07-29	1870	67.08 N		Bark	Seneca	New Bedford	ODHS 7
Walrus	2015-07-29	1870	67.08 N		Bark	Seneca	New Bedford	ODHS 7
Walrus	2015-07-29	1870	67.08 N		Bark	Seneca	New Bedford	ODHS 7
Walrus	2015-07-29	1870	67.08 N		Bark	Seneca	New Bedford	ODHS 7
Walrus	2015-07-29	1870	67.08 N		Bark	Seneca	New Bedford	ODHS 7
Walrus	2015-07-29	1870	67.08 N		Bark	Seneca	New Bedford	ODHS 7
Walrus	2015-07-29	1870	67.08 N		Bark	Seneca	New Bedford	ODHS 7
Walrus	2015-07-29	1870	67.08 N		Bark	Seneca	New Bedford	ODHS 7
Walrus	2015-07-29	1870	67.08 N		Bark	Seneca	New Bedford	ODHS 7
Walrus	2015-07-29	1870	67.08 N		Bark	Seneca	New Bedford	ODHS 7
Walrus	2015-07-29	1870	67.08 N		Bark	Seneca	New Bedford	ODHS 7
Walrus	2015-07-29	1870	67.08 N		Bark	Seneca	New Bedford	ODHS 7
Walrus	2015-07-29	1870	67.08 N		Bark	Seneca	New Bedford	ODHS 7
Walrus	2015-07-29	1870	67.08 N		Bark	Seneca	New Bedford	ODHS 7
Walrus	2015-07-29	1870	67.08 N		Bark	Seneca	New Bedford	ODHS 7
Walrus	2015-07-29	1870	67.08 N		Bark	Seneca	New Bedford	ODHS 7
Walrus	2015-07-29	1870	67.08 N		Bark	Seneca	New Bedford	ODHS 7
Walrus	2015-07-29	1870	67.08 N		Bark	Seneca	New Bedford	ODHS 7
Walrus	2015-07-29	1870	67.08 N		Bark	Seneca	New Bedford	ODHS 7
Walrus	2015-07-29	1870	67.08 N		Bark	Seneca	New Bedford	ODHS 7
Walrus	2015-07-29	1870	67.08 N		Bark	Seneca	New Bedford	ODHS 7
Walrus	2015-07-29	1870	67.08 N		Bark	Seneca	New Bedford	ODHS 7
Walrus	2015-07-29	1870	67.08 N		Bark	Seneca	New Bedford	ODHS 7
Walrus	2015-07-29	1870	67.08 N		Bark	Seneca	New Bedford	ODHS 7
Walrus	2015-07-29	1870	57.19 N		Bark	Trident	New Bedford	KWM 192
Walrus	2015-07-29	1870	57.19 N		Bark	Trident	New Bedford	KWM 192
Walrus	2015-07-29	1870	57.19 N		Bark	Trident	New Bedford	KWM 192
Walrus	2015-07-29	1870	57.19 N		Bark	Trident	New Bedford	KWM 192
Walrus	2015-07-29	1870	57.19 N		Bark	Trident	New Bedford	KWM 192
Walrus	2015-07-29	1870	57.19 N		Bark	Trident	New Bedford	KWM 192
Walrus	2015-07-29	1870	57.19 N		Bark	Trident	New Bedford	KWM 192
Walrus	2015-07-29	1870	57.19 N		Bark	Trident	New Bedford	KWM 192
Walrus	2015-07-29	1870	57.19 N		Bark	Trident	New Bedford	KWM 192
Walrus	2015-07-29	1870	57.19 N		Bark	Trident	New Bedford	KWM 192
Walrus	2015-07-29	1870	57.19 N		Bark	Trident	New Bedford	KWM 192
Walrus	2015-07-29	1870	57.19 N		Bark	Trident	New Bedford	KWM 192
Walrus	2015-07-29	1870	57.19 N		Bark	Trident	New Bedford	KWM 192
Walrus	2015-07-29	1870	57.19 N		Bark	Trident	New Bedford	KWM 192
Walrus	2015-07-29	1870	57.19 N		Bark	Trident	New Bedford	KWM 192
Walrus	2015-07-29	1870	57.19 N		Bark	Trident	New Bedford	KWM 192
Walrus	2015-07-29	1870	57.19 N		Bark	Trident	New Bedford	KWM 192
Walrus	2015-07-29	1870	57.19 N		Bark	Trident	New Bedford	KWM 192
Walrus	2015-07-29	1870	57.19 N		Bark	Trident	New Bedford	KWM 192
Walrus	2015-07-29	1870	57.19 N		Bark	Trident	New Bedford	KWM 192
Walrus	2015-07-29	1870	57.19 N		Bark	Trident	New Bedford	KWM 192
Walrus	2015-07-29	1870	57.19 N		Bark	Trident	New Bedford	KWM 192
Walrus	2015-07-29	1870	57.19 N		Bark	Trident	New Bedford	KWM 192
Walrus	2015-07-29	1870	57.19 N		Bark	Trident	New Bedford	KWM 192
Walrus	2015-07-29	1870	57.19 N		Bark	Trident	New Bedford	KWM 192
Walrus	2015-07-29	1870	57.19 N		Bark	Trident	New Bedford	KWM 192
Walrus	2015-07-29	1870	57.19 N		Bark	Trident	New Bedford	KWM 192
Walrus	2015-07-29	1870	57.19 N		Bark	Trident	New Bedford	KWM 192
Walrus	2015-07-29	1870	57.19 N		Bark	Trident	New Bedford	KWM 192
Walrus	2015-07-29	1870	57.19 N		Bark	Trident	New Bedford	KWM 192
Walrus	2015-07-29	1870	57.19 N		Bark	Trident	New Bedford	KWM 192
Walrus	2015-07-29	1870	57.19 N		Bark	Trident	New Bedford	KWM 192
Walrus	2015-07-29	1870	57.19 N		Bark	Trident	New Bedford	KWM 192
Walrus	2015-07-29	1870	57.19 N		Bark	Trident	New Bedford	KWM 192
Walrus	2015-07-29	1870	57.19 N		Bark	Trident	New Bedford	KWM 192
Walrus	2015-07-29	1870	57.19 N		Bark	Trident	New Bedford	KWM 192
Walrus	2015-07-29	1870	57.19 N		Bark	Trident	New Bedford	KWM 192
Walrus	2015-07-29	1870	57.19 N		Bark	Trident	New Bedford	KWM 192
Walrus	2015-07-29	1870	57.19 N		Bark	Trident	New Bedford	KWM 192
Walrus	2015-07-29	1870	57.19 N		Bark	Trident	New Bedford	KWM 192
Walrus	2015-07-29	1870	57.19 N		Bark	Trident	New Bedford	KWM 192
Walrus	2015-07-29	1870	57.19 N		Bark	Trident	New Bedford	KWM 192
Walrus	2015-07-29	1870	57.19 N		Bark	Trident	New Bedford	KWM 192
Walrus	2015-07-29	1870	57.19 N		Bark	Trident	New Bedford	KWM 192
Walrus	2015-07-29	1870	57.19 N		Bark	Trident	New Bedford	KWM 192
Walrus	2015-07-29	1870	57.19 N		Bark	Trident	New Bedford	KWM 192
Walrus	2015-07-29	1870	57.19 N		Bark	Trident	New Bedford	KWM 192
Walrus	2015-07-29	1870	57.19 N		Bark	Trident	New Bedford	KWM 192
Walrus	2015-07-29	1870	57.19 N		Bark	Trident	New Bedford	KWM 192
Walrus	2015-07-28	1870	Arctic Ocean		Bark	John Wells	New Bedford	ODHS 769
Walrus	2015-07-28	1870	Arctic Ocean		Bark	John Wells	New Bedford	ODHS 769
Walrus	2015-07-28	1870	Arctic Ocean		Bark	John Wells	New Bedford	ODHS 769
Walrus	2015-07-28	1870	Arctic Ocean		Bark	John Wells	New Bedford	ODHS 769
Walrus	2015-07-28	1870	Arctic Ocean		Bark	John Wells	New Bedford	ODHS 769
Walrus	2015-07-28	1870	Arctic Ocean		Bark	John Wells	New Bedford	ODHS 769
Walrus	2015-07-28	1870	Arctic Ocean		Bark	John Wells	New Bedford	ODHS 769
Walrus	2015-07-28	1870	Arctic Ocean		Bark	John Wells	New Bedford	ODHS 769
Walrus	2015-07-28	1870	Arctic Ocean		Bark	John Wells	New Bedford	ODHS 769
Walrus	2015-07-28	1870	Arctic Ocean		Bark	John Wells	New Bedford	ODHS 769
Walrus	2015-07-28	1870	Arctic Ocean		Bark	John Wells	New Bedford	ODHS 769
Walrus	2015-07-28	1870	Arctic Ocean		Bark	John Wells	New Bedford	ODHS 769
Walrus	2015-07-28	1870	Arctic Ocean		Bark	John Wells	New Bedford	ODHS 769
Walrus	2015-07-28	1870	Arctic Ocean		Bark	John Wells	New Bedford	ODHS 769
Walrus	2015-07-28	1870	Arctic Ocean		Bark	John Wells	New Bedford	ODHS 769
Walrus	2015-07-28	1870	Arctic Ocean		Bark	John Wells	New Bedford	ODHS 769
Walrus	2015-07-28	1870	Arctic Ocean		Bark	John Wells	New Bedford	ODHS 769
Walrus	2015-07-28	1870	Arctic Ocean		Bark	John Wells	New Bedford	ODHS 769
Walrus	2015-07-28	1870	Arctic Ocean		Bark	John Wells	New Bedford	ODHS 769
Walrus	2015-07-28	1870	Arctic Ocean		Bark	John Wells	New Bedford	ODHS 769
Walrus	2015-07-28	1870	Arctic Ocean		Bark	John Wells	New Bedford	ODHS 769
Walrus	2015-07-28	1870	Arctic Ocean		Bark	John Wells	New Bedford	ODHS 769
Walrus	2015-07-28	1870	Arctic Ocean		Bark	John Wells	New Bedford	ODHS 769
Walrus	2015-07-28	1870	Arctic Ocean		Bark	John Wells	New Bedford	ODHS 769
Walrus	2015-07-28	1870	Arctic Ocean		Bark	John Wells	New Bedford	ODHS 769
Walrus	2015-07-28	1870	Arctic Ocean		Bark	John Wells	New Bedford	ODHS 769
Walrus	2015-07-28	1870	Arctic Ocean		Bark	John Wells	New Bedford	ODHS 769
Walrus	2015-07-28	1870	Arctic Ocean		Bark	John Wells	New Bedford	ODHS 769
Walrus	2015-07-28	1870	67.08 N		Bark	Seneca	New Bedford	ODHS 7
Walrus	2015-07-28	1870	67.08 N		Bark	Seneca	New Bedford	ODHS 7
Walrus	2015-07-28	1870	67.08 N		Bark	Seneca	New Bedford	ODHS 7
Walrus	2015-07-28	1870	67.08 N		Bark	Seneca	New Bedford	ODHS 7
Walrus	2015-07-28	1870	67.08 N		Bark	Seneca	New Bedford	ODHS 7
Walrus	2015-07-28	1870	67.08 N		Bark	Seneca	New Bedford	ODHS 7
Walrus	2015-07-28	1870	67.08 N		Bark	Seneca	New Bedford	ODHS 7
Walrus	2015-07-28	1870	67.08 N		Bark	Seneca	New Bedford	ODHS 7
Walrus	2015-07-28	1870	67.08 N		Bark	Seneca	New Bedford	ODHS 7
Walrus	2015-07-28	1870	67.08 N		Bark	Seneca	New Bedford	ODHS 7
Walrus	2015-07-28	1870	67.08 N		Bark	Seneca	New Bedford	ODHS 7
Walrus	2015-07-28	1870	67.08 N		Bark	Seneca	New Bedford	ODHS 7
Walrus	2015-07-28	1870	67.08 N		Bark	Seneca	New Bedford	ODHS 7
Walrus	2015-07-28	1870	67.08 N		Bark	Seneca	New Bedford	ODHS 7
Walrus	2015-07-28	1870	67.08 N		Bark	Seneca	New Bedford	ODHS 7
Walrus	2015-07-28	1870	67.08 N		Bark	Seneca	New Bedford	ODHS 7
Walrus	2015-07-28	1870	67.08 N		Bark	Seneca	New Bedford	ODHS 7
Walrus	2015-07-28	1870	67.08 N		Bark	Seneca	New Bedford	ODHS 7
Walrus	2015-07-28	1870	67.08 N		Bark	Seneca	New Bedford	ODHS 7
Walrus	2015-07-28	1870	67.08 N		Bark	Seneca	New Bedford	ODHS 7
Walrus	2015-07-28	1870	67.08 N		Bark	Seneca	New Bedford	ODHS 7
Walrus	2015-07-28	1870	67.08 N		Bark	Seneca	New Bedford	ODHS 7
Walrus	2015-07-28	1870	67.08 N		Bark	Seneca	New Bedford	ODHS 7
Walrus	2015-07-28	1870	57.19 N		Bark	Trident	New Bedford	KWM 192
Walrus	2015-07-28	1870	57.19 N		Bark	Trident	New Bedford	KWM 192
Walrus	2015-07-28	1870	57.19 N		Bark	Trident	New Bedford	KWM 192
Walrus	2015-07-28	1870	57.19 N		Bark	Trident	New Bedford	KWM 192
Walrus	2015-07-28	1870	57.19 N		Bark	Trident	New Bedford	KWM 192
Walrus	2015-07-28	1870	57.19 N		Bark	Trident	New Bedford	KWM 192
Walrus	2015-07-28	1870	57.19 N		Bark	Trident	New Bedford	KWM 192
Walrus	2015-07-28	1870	57.19 N		Bark	Trident	New Bedford	KWM 192
Walrus	2015-07-28	1870	57.19 N		Bark	Trident	New Bedford	KWM 192
Walrus	2015-07-28	1870	57.19 N		Bark	Trident	New Bedford	KWM 192
Walrus	2015-07-28	1870	57.19 N		Bark	Trident	New Bedford	KWM 192
Walrus	2015-07-28	1870	57.19 N		Bark	Trident	New Bedford	KWM 192
Walrus	2015-07-28	1870	57.19 N		Bark	Trident	New Bedford	KWM 192
Walrus	2015-07-28	1870	57.19 N		Bark	Trident	New Bedford	KWM 192
Walrus	2015-07-28	1870	57.19 N		Bark	Trident	New Bedford	KWM 192
Walrus	2015-07-28	1870	57.19 N		Bark	Trident	New Bedford	KWM 192
Walrus	2015-07-28	1870	57.19 N		Bark	Trident	New Bedford	KWM 192
Walrus	2015-07-28	1870	57.19 N		Bark	Trident	New Bedford	KWM 192
Walrus	2015-07-28	1870	57.19 N		Bark	Trident	New Bedford	KWM 192
Walrus	2015-07-28	1870	57.19 N		Bark	Trident	New Bedford	KWM 192
Walrus	2015-07-28	1870	57.19 N		Bark	Trident	New Bedford	KWM 192
Walrus	2015-07-28	1870	57.19 N		Bark	Trident	New Bedford	KWM 192
Walrus	2015-07-28	1870	57.19 N		Bark	Trident	New Bedford	KWM 192
Walrus	2015-07-28	1870	57.19 N		Bark	Trident	New Bedford	KWM 192
Walrus	2015-07-28	1870	57.19 N		Bark	Trident	New Bedford	KWM 192
Walrus	2015-07-28	1870	57.19 N		Bark	Trident	New Bedford	KWM 192
Walrus	2015-07-28	1870	57.19 N		Bark	Trident	New Bedford	KWM 192
Walrus	2015-07-28	1870	57.19 N		Bark	Trident	New Bedford	KWM 192
Walrus	2015-07-28	1870	57.19 N		Bark	Trident	New Bedford	KWM 192
Walrus	2015-07-28	1870	57.19 N		Bark	Trident	New Bedford	KWM 192
Walrus	2015-07-27	1870	Arctic Ocean		Bark	John Wells	New Bedford	ODHS 769
Walrus	2015-07-27	1870	Arctic Ocean		Bark	John Wells	New Bedford	ODHS 769
Walrus	2015-07-27	1870	Arctic Ocean		Bark	John Wells	New Bedford	ODHS 769
Walrus	2015-07-27	1870	Arctic Ocean		Bark	John Wells	New Bedford	ODHS 769
Walrus	2015-07-27	1870	Arctic Ocean		Bark	John Wells	New Bedford	ODHS 769
Walrus	2015-07-27	1870	Arctic Ocean		Bark	John Wells	New Bedford	ODHS 769
Walrus	2015-07-27	1870	Arctic Ocean		Bark	John Wells	New Bedford	ODHS 769
Walrus	2015-07-27	1870	Arctic Ocean		Bark	John Wells	New Bedford	ODHS 769
Walrus	2015-07-27	1870	Arctic Ocean		Bark	John Wells	New Bedford	ODHS 769
Walrus	2015-07-27	1870	Arctic Ocean		Bark	John Wells	New Bedford	ODHS 769
Walrus	2015-07-27	1870	Arctic Ocean		Bark	John Wells	New Bedford	ODHS 769
Walrus	2015-07-27	1870	Arctic Ocean		Bark	John Wells	New Bedford	ODHS 769
Walrus	2015-07-27	1870	Arctic Ocean		Bark	John Wells	New Bedford	ODHS 769
Walrus	2015-07-27	1870	Arctic Ocean		Bark	John Wells	New Bedford	ODHS 769
Walrus	2015-07-27	1870	Arctic Ocean		Bark	John Wells	New Bedford	ODHS 769
Walrus	2015-07-27	1870	Arctic Ocean		Bark	John Wells	New Bedford	ODHS 769
Walrus	2015-07-27	1870	Arctic Ocean		Bark	John Wells	New Bedford	ODHS 769
Walrus	2015-07-27	1870	Arctic Ocean		Bark	John Wells	New Bedford	ODHS 769
Walrus	2015-07-27	1870	Arctic Ocean		Bark	John Wells	New Bedford	ODHS 769
Walrus	2015-07-27	1870	57.19 N		Bark	Trident	New Bedford	KWM 192
Walrus	2015-07-27	1870	57.19 N		Bark	Trident	New Bedford	KWM 192
Walrus	2015-07-27	1870	57.19 N		Bark	Trident	New Bedford	KWM 192
Walrus	2015-07-27	1870	57.19 N		Bark	Trident	New Bedford	KWM 192
Walrus	2015-07-27	1870	57.19 N		Bark	Trident	New Bedford	KWM 192
Walrus	2015-07-27	1870	57.19 N		Bark	Trident	New Bedford	KWM 192
Walrus	2015-07-27	1870	57.19 N		Bark	Trident	New Bedford	KWM 192
Walrus	2015-07-27	1870	57.19 N		Bark	Trident	New Bedford	KWM 192
Walrus	2015-07-27	1870	57.19 N		Bark	Trident	New Bedford	KWM 192
Walrus	2015-07-27	1870	57.19 N		Bark	Trident	New Bedford	KWM 192
Walrus	2015-07-27	1870	57.19 N		Bark	Trident	New Bedford	KWM 192
Walrus	2015-07-27	1870	57.19 N		Bark	Trident	New Bedford	KWM 192
Walrus	2015-07-27	1870	57.19 N		Bark	Trident	New Bedford	KWM 192
Walrus	2015-07-27	1870	57.19 N		Bark	Trident	New Bedford	KWM 192
Walrus	2015-07-27	1870	57.19 N		Bark	Trident	New Bedford	KWM 192
Walrus	2015-07-27	1870	57.19 N		Bark	Trident	New Bedford	KWM 192
Walrus	2015-07-27	1870	57.19 N		Bark	Trident	New Bedford	KWM 192
Walrus	2015-07-27	1870	57.19 N		Bark	Trident	New Bedford	KWM 192
Walrus	2015-07-27	1870	57.19 N		Bark	Trident	New Bedford	KWM 192
Walrus	2015-07-27	1870	57.19 N		Bark	Trident	New Bedford	KWM 192
Walrus	2015-07-26	1870	67.44 N		Bark	Navy	New Bedford	KWM 156
Walrus	2015-07-26	1870	67.44 N		Bark	Navy	New Bedford	KWM 156
Walrus	2015-07-26	1870	67.44 N		Bark	Navy	New Bedford	KWM 156
Walrus	2015-07-26	1870	67.44 N		Bark	Navy	New Bedford	KWM 156
Walrus	2015-07-26	1870	67.44 N		Bark	Navy	New Bedford	KWM 156
Walrus	2015-07-26	1870	67.44 N		Bark	Navy	New Bedford	KWM 156
Walrus	2015-07-26	1870	67.44 N		Bark	Navy	New Bedford	KWM 156
Walrus	2015-07-26	1870	67.44 N		Bark	Navy	New Bedford	KWM 156
Walrus	2015-07-26	1870	67.44 N		Bark	Navy	New Bedford	KWM 156
Walrus	2015-07-26	1870	67.44 N		Bark	Navy	New Bedford	KWM 156
Walrus	2015-07-26	1870	67.44 N		Bark	Navy	New Bedford	KWM 156
Walrus	2015-07-26	1870	67.44 N		Bark	Navy	New Bedford	KWM 156
Walrus	2015-07-26	1870	67.44 N		Bark	Navy	New Bedford	KWM 156
Walrus	2015-07-26	1870	67.44 N		Bark	Navy	New Bedford	KWM 156
Walrus	2015-07-26	1870	67.44 N		Bark	Navy	New Bedford	KWM 156
Walrus	2015-07-26	1870	67.44 N		Bark	Navy	New Bedford	KWM 156
Walrus	2015-07-26	1870	67.44 N		Bark	Navy	New Bedford	KWM 156
Walrus	2015-07-26	1870	67.44 N		Bark	Navy	New Bedford	KWM 156
Walrus	2015-07-26	1870	67.44 N		Bark	Navy	New Bedford	KWM 156
Walrus	2015-07-26	1870	67.44 N		Bark	Navy	New Bedford	KWM 156
Walrus	2015-07-26	1870	67.44 N		Bark	Navy	New Bedford	KWM 156
Walrus	2015-07-26	1870	67.44 N		Bark	Navy	New Bedford	KWM 156
Walrus	2015-07-26	1870	67.44 N		Bark	Navy	New Bedford	KWM 156
Walrus	2015-07-26	1870	67.44 N		Bark	Navy	New Bedford	KWM 156
Walrus	2015-07-26	1870	67.44 N		Bark	Navy	New Bedford	KWM 156
Walrus	2015-07-26	1870	67.44 N		Bark	Navy	New Bedford	KWM 156
Walrus	2015-07-26	1870	67.44 N		Bark	Navy	New Bedford	KWM 156
Walrus	2015-07-26	1870	67.44 N		Bark	Navy	New Bedford	KWM 156
Walrus	2015-07-26	1870	67.44 N		Bark	Navy	New Bedford	KWM 156
Walrus	2015-07-26	1870	67.44 N		Bark	Navy	New Bedford	KWM 156
Walrus	2015-07-26	1870	67.44 N		Bark	Navy	New Bedford	KWM 156
Walrus	2015-07-26	1870	67.44 N		Bark	Navy	New Bedford	KWM 156
Walrus	2015-07-26	1870	67.44 N		Bark	Navy	New Bedford	KWM 156
Walrus	2015-07-26	1870	67.44 N		Bark	Navy	New Bedford	KWM 156
Walrus	2015-07-26	1870	67.44 N		Bark	Navy	New Bedford	KWM 156
Walrus	2015-07-26	1870	67.44 N		Bark	Navy	New Bedford	KWM 156
Walrus	2015-07-26	1870	67.44 N		Bark	Navy	New Bedford	KWM 156
Walrus	2015-07-26	1870	67.44 N		Bark	Navy	New Bedford	KWM 156
Walrus	2015-07-26	1870	67.44 N		Bark	Navy	New Bedford	KWM 156
Walrus	2015-07-26	1870	67.44 N		Bark	Navy	New Bedford	KWM 156
Walrus	2015-07-26	1870	67.44 N		Bark	Navy	New Bedford	KWM 156
Walrus	2015-07-26	1870	67.44 N		Bark	Navy	New Bedford	KWM 156
Walrus	2015-07-26	1870	67.44 N		Bark	Navy	New Bedford	KWM 156
Walrus	2015-07-26	1870	67.44 N		Bark	Navy	New Bedford	KWM 156
Walrus	2015-07-26	1870	67.44 N		Bark	Navy	New Bedford	KWM 156
Walrus	2015-07-26	1870	67.44 N		Bark	Navy	New Bedford	KWM 156
Walrus	2015-07-26	1870	67.44 N		Bark	Navy	New Bedford	KWM 156
Walrus	2015-07-26	1870	67.44 N		Bark	Navy	New Bedford	KWM 156
Walrus	2015-07-26	1870	67.44 N		Bark	Navy	New Bedford	KWM 156
Walrus	2015-07-26	1870	67.44 N		Bark	Navy	New Bedford	KWM 156
Walrus	2015-07-26	1870	67.44 N		Bark	Navy	New Bedford	KWM 156
Walrus	2015-07-26	1870	67.44 N		Bark	Navy	New Bedford	KWM 156
Walrus	2015-07-26	1870	67.44 N		Bark	Navy	New Bedford	KWM 156
Walrus	2015-07-26	1870	67.44 N		Bark	Navy	New Bedford	KWM 156
Walrus	2015-07-26	1870	67.44 N		Bark	Navy	New Bedford	KWM 156
Walrus	2015-07-26	1870	67.44 N		Bark	Navy	New Bedford	KWM 156
Walrus	2015-07-26	1870	67.44 N		Bark	Navy	New Bedford	KWM 156
Walrus	2015-07-26	1870	67.44 N		Bark	Navy	New Bedford	KWM 156
Walrus	2015-07-26	1870	67.44 N		Bark	Navy	New Bedford	KWM 156
Walrus	2015-07-26	1870	67.44 N		Bark	Navy	New Bedford	KWM 156
Walrus	2015-07-26	1870	67.44 N		Bark	Navy	New Bedford	KWM 156
Walrus	2015-07-26	1870	67.44 N		Bark	Navy	New Bedford	KWM 156
Walrus	2015-07-26	1870	67.44 N		Bark	Navy	New Bedford	KWM 156
Walrus	2015-07-26	1870	67.44 N		Bark	Navy	New Bedford	KWM 156
Walrus	2015-07-26	1870	67.44 N		Bark	Navy	New Bedford	KWM 156
Walrus	2015-07-26	1870	67.44 N		Bark	Navy	New Bedford	KWM 156
Walrus	2015-07-26	1870	67.44 N		Bark	Navy	New Bedford	KWM 156
Walrus	2015-07-26	1870	67.44 N		Bark	Navy	New Bedford	KWM 156
Walrus	2015-07-26	1870	67.44 N		Bark	Navy	New Bedford	KWM 156
Walrus	2015-07-26	1870	67.44 N		Bark	Navy	New Bedford	KWM 156
Walrus	2015-07-26	1870	67.44 N		Bark	Navy	New Bedford	KWM 156
Walrus	2015-07-26	1870	67.44 N		Bark	Navy	New Bedford	KWM 156
Walrus	2015-07-26	1870	67.44 N		Bark	Navy	New Bedford	KWM 156
Walrus	2015-07-26	1870	67.44 N		Bark	Navy	New Bedford	KWM 156
Walrus	2015-07-26	1870	67.44 N		Bark	Navy	New Bedford	KWM 156
Walrus	2015-07-26	1870	67.44 N		Bark	Navy	New Bedford	KWM 156
Walrus	2015-07-26	1870	67.44 N		Bark	Navy	New Bedford	KWM 156
Walrus	2015-07-26	1870	67.44 N		Bark	Navy	New Bedford	KWM 156
Walrus	2015-07-26	1870	67.44 N		Bark	Navy	New Bedford	KWM 156
Walrus	2015-07-26	1870	67.44 N		Bark	Navy	New Bedford	KWM 156
Walrus	2015-07-26	1870	67.44 N		Bark	Navy	New Bedford	KWM 156
Walrus	2015-07-26	1870	67.44 N		Bark	Navy	New Bedford	KWM 156
Walrus	2015-07-26	1870	67.44 N		Bark	Navy	New Bedford	KWM 156
Walrus	2015-07-26	1870	67.44 N		Bark	Navy	New Bedford	KWM 156
Walrus	2015-07-26	1870	67.44 N		Bark	Navy	New Bedford	KWM 156
Walrus	2015-07-26	1870	67.44 N		Bark	Navy	New Bedford	KWM 156
Walrus	2015-07-26	1870	67.44 N		Bark	Navy	New Bedford	KWM 156
Walrus	2015-07-26	1870	67.44 N		Bark	Navy	New Bedford	KWM 156
Walrus	2015-07-26	1870	67.44 N		Bark	Navy	New Bedford	KWM 156
Walrus	2015-07-26	1870	67.44 N		Bark	Navy	New Bedford	KWM 156
Walrus	2015-07-26	1870	67.44 N		Bark	Navy	New Bedford	KWM 156
Walrus	2015-07-26	1870	67.44 N		Bark	Navy	New Bedford	KWM 156
Walrus	2015-07-26	1870	67.44 N		Bark	Navy	New Bedford	KWM 156
Walrus	2015-07-26	1870	67.44 N		Bark	Navy	New Bedford	KWM 156
Walrus	2015-07-26	1870	67.44 N		Bark	Navy	New Bedford	KWM 156
Walrus	2015-07-26	1870	67.44 N		Bark	Navy	New Bedford	KWM 156
Walrus	2015-07-26	1870	67.44 N		Bark	Navy	New Bedford	KWM 156
Walrus	2015-07-26	1870	67.44 N		Bark	Navy	New Bedford	KWM 156
Walrus	2015-07-26	1870	67.44 N		Bark	Navy	New Bedford	KWM 156
Walrus	2015-07-26	1870	67.44 N		Bark	Navy	New Bedford	KWM 156
Walrus	2015-07-26	1870	67.44 N		Bark	Navy	New Bedford	KWM 156
Walrus	2015-07-26	1870	57.19 N		Bark	Trident	New Bedford	KWM 192
Walrus	2015-07-26	1870	57.19 N		Bark	Trident	New Bedford	KWM 192
Walrus	2015-07-26	1870	57.19 N		Bark	Trident	New Bedford	KWM 192
Walrus	2015-07-26	1870	57.19 N		Bark	Trident	New Bedford	KWM 192
Walrus	2015-07-26	1870	57.19 N		Bark	Trident	New Bedford	KWM 192
Walrus	2015-07-26	1870	57.19 N		Bark	Trident	New Bedford	KWM 192
Walrus	2015-07-26	1870	57.19 N		Bark	Trident	New Bedford	KWM 192
Walrus	2015-07-26	1870	57.19 N		Bark	Trident	New Bedford	KWM 192
Walrus	2015-07-26	1870	57.19 N		Bark	Trident	New Bedford	KWM 192
Walrus	2015-07-26	1870	57.19 N		Bark	Trident	New Bedford	KWM 192
Walrus	2015-07-26	1870	57.19 N		Bark	Trident	New Bedford	KWM 192
Walrus	2015-07-26	1870	57.19 N		Bark	Trident	New Bedford	KWM 192
Walrus	2015-07-26	1870	57.19 N		Bark	Trident	New Bedford	KWM 192
Walrus	2015-07-26	1870	57.19 N		Bark	Trident	New Bedford	KWM 192
Walrus	2015-07-26	1870	57.19 N		Bark	Trident	New Bedford	KWM 192
Walrus	2015-07-26	1870	57.19 N		Bark	Trident	New Bedford	KWM 192
Walrus	2015-07-26	1870	57.19 N		Bark	Trident	New Bedford	KWM 192
Walrus	2015-07-26	1870	57.19 N		Bark	Trident	New Bedford	KWM 192
Walrus	2015-07-26	1870	57.19 N		Bark	Trident	New Bedford	KWM 192
Walrus	2015-07-26	1870	57.19 N		Bark	Trident	New Bedford	KWM 192
Walrus	2015-07-26	1870	57.19 N		Bark	Trident	New Bedford	KWM 192
Walrus	2015-07-26	1870	57.19 N		Bark	Trident	New Bedford	KWM 192
Walrus	2015-07-26	1870	57.19 N		Bark	Trident	New Bedford	KWM 192
Walrus	2015-07-26	1870	57.19 N		Bark	Trident	New Bedford	KWM 192
Walrus	2015-07-25	1870	Arctic Ocean		Bark	John Wells	New Bedford	ODHS 769
Walrus	2015-07-25	1870	Arctic Ocean		Bark	John Wells	New Bedford	ODHS 769
Walrus	2015-07-25	1870	Arctic Ocean		Bark	John Wells	New Bedford	ODHS 769
Walrus	2015-07-25	1870	Arctic Ocean		Bark	John Wells	New Bedford	ODHS 769
Walrus	2015-07-25	1870	Arctic Ocean		Bark	John Wells	New Bedford	ODHS 769
Walrus	2015-07-25	1870	67.20 N		Bark	Trident	New Bedford	KWM 192
Walrus	2015-07-25	1870	67.20 N		Bark	Trident	New Bedford	KWM 192
Walrus	2015-07-23	1870	Arctic Ocean		Bark	John Wells	New Bedford	ODHS 769
Walrus	2015-07-23	1870	67.35 N		Bark	Navy	New Bedford	KWM 156
Walrus	2015-07-23	1870	67.35 N		Bark	Navy	New Bedford	KWM 156
Walrus	2015-07-23	1870	67.35 N		Bark	Navy	New Bedford	KWM 156
Walrus	2015-07-23	1870	67.35 N		Bark	Navy	New Bedford	KWM 156
Walrus	2015-07-23	1870	67.35 N		Bark	Navy	New Bedford	KWM 156
Walrus	2015-07-23	1870	67.35 N		Bark	Navy	New Bedford	KWM 156
Walrus	2015-07-23	1870	67.35 N		Bark	Navy	New Bedford	KWM 156
Walrus	2015-07-23	1870	67.35 N		Bark	Navy	New Bedford	KWM 156
Walrus	2015-07-23	1870	67.35 N		Bark	Navy	New Bedford	KWM 156
Walrus	2015-07-23	1870	67.35 N		Bark	Navy	New Bedford	KWM 156
Walrus	2015-07-23	1870	67.35 N		Bark	Navy	New Bedford	KWM 156
Walrus	2015-07-23	1870	67.35 N		Bark	Navy	New Bedford	KWM 156
Walrus	2015-07-23	1870	67.35 N		Bark	Navy	New Bedford	KWM 156
Walrus	2015-07-23	1870	67.35 N		Bark	Navy	New Bedford	KWM 156
Walrus	2015-07-23	1870	67.35 N		Bark	Navy	New Bedford	KWM 156
Walrus	2015-07-23	1870	67.35 N		Bark	Navy	New Bedford	KWM 156
Walrus	2015-07-23	1870	67.35 N		Bark	Navy	New Bedford	KWM 156
Walrus	2015-07-23	1870	67.35 N		Bark	Navy	New Bedford	KWM 156
Walrus	2015-07-23	1870	67.35 N		Bark	Navy	New Bedford	KWM 156
Walrus	2015-07-23	1870	67.35 N		Bark	Navy	New Bedford	KWM 156
Walrus	2015-07-23	1870	67.35 N		Bark	Navy	New Bedford	KWM 156
Walrus	2015-07-23	1870	67.35 N		Bark	Navy	New Bedford	KWM 156
Walrus	2015-07-23	1870	67.35 N		Bark	Navy	New Bedford	KWM 156
Walrus	2015-07-23	1870	67.35 N		Bark	Navy	New Bedford	KWM 156
Walrus	2015-07-23	1870	67.35 N		Bark	Navy	New Bedford	KWM 156
Walrus	2015-07-23	1870	67.35 N		Bark	Navy	New Bedford	KWM 156
Walrus	2015-07-23	1870	67.35 N		Bark	Navy	New Bedford	KWM 156
Walrus	2015-07-23	1870	67.35 N		Bark	Navy	New Bedford	KWM 156
Walrus	2015-07-23	1870	67.35 N		Bark	Navy	New Bedford	KWM 156
Walrus	2015-07-23	1870	67.35 N		Bark	Navy	New Bedford	KWM 156
Walrus	2015-07-23	1870	67.35 N		Bark	Navy	New Bedford	KWM 156
Walrus	2015-07-23	1870	67.35 N		Bark	Navy	New Bedford	KWM 156
Walrus	2015-07-23	1870	67.35 N		Bark	Navy	New Bedford	KWM 156
Walrus	2015-07-23	1870	67.35 N		Bark	Navy	New Bedford	KWM 156
Walrus	2015-07-23	1870	67.35 N		Bark	Navy	New Bedford	KWM 156
Walrus	2015-07-23	1870	67.35 N		Bark	Navy	New Bedford	KWM 156
Walrus	2015-07-23	1870	67.35 N		Bark	Navy	New Bedford	KWM 156
Walrus	2015-07-23	1870	67.35 N		Bark	Navy	New Bedford	KWM 156
Walrus	2015-07-23	1870	67.35 N		Bark	Navy	New Bedford	KWM 156
Walrus	2015-07-23	1870	67.35 N		Bark	Navy	New Bedford	KWM 156
Walrus	2015-07-23	1870	67.20 N		Bark	Trident	New Bedford	KWM 192
Walrus	2015-07-23	1870	67.20 N		Bark	Trident	New Bedford	KWM 192
Walrus	2015-07-23	1870	67.20 N		Bark	Trident	New Bedford	KWM 192
Walrus	2015-07-23	1870	67.20 N		Bark	Trident	New Bedford	KWM 192
Walrus	2015-07-23	1870	67.20 N		Bark	Trident	New Bedford	KWM 192
Walrus	2015-07-23	1870	67.20 N		Bark	Trident	New Bedford	KWM 192
Walrus	2015-07-23	1870	67.20 N		Bark	Trident	New Bedford	KWM 192
Walrus	2015-07-23	1870	67.20 N		Bark	Trident	New Bedford	KWM 192
Walrus	2015-07-23	1870	67.20 N		Bark	Trident	New Bedford	KWM 192
Walrus	2015-07-23	1870	67.20 N		Bark	Trident	New Bedford	KWM 192
Walrus	2015-07-23	1870	67.20 N		Bark	Trident	New Bedford	KWM 192
Walrus	2015-07-23	1870	67.20 N		Bark	Trident	New Bedford	KWM 192
Walrus	2015-07-23	1870	67.20 N		Bark	Trident	New Bedford	KWM 192
Walrus	2015-07-23	1870	67.20 N		Bark	Trident	New Bedford	KWM 192
Walrus	2015-07-23	1870	67.20 N		Bark	Trident	New Bedford	KWM 192
Walrus	2015-07-23	1870	67.20 N		Bark	Trident	New Bedford	KWM 192
Walrus	2015-07-23	1870	67.20 N		Bark	Trident	New Bedford	KWM 192
Walrus	2015-07-23	1870	67.20 N		Bark	Trident	New Bedford	KWM 192
Walrus	2015-07-23	1870	67.20 N		Bark	Trident	New Bedford	KWM 192
Walrus	2015-07-23	1870	67.20 N		Bark	Trident	New Bedford	KWM 192
Walrus	2015-07-23	1870	67.20 N		Bark	Trident	New Bedford	KWM 192
Walrus	2015-07-23	1870	67.20 N		Bark	Trident	New Bedford	KWM 192
Walrus	2015-07-23	1870	67.20 N		Bark	Trident	New Bedford	KWM 192
Walrus	2015-07-23	1870	67.20 N		Bark	Trident	New Bedford	KWM 192
Walrus	2015-07-23	1870	67.20 N		Bark	Trident	New Bedford	KWM 192
Walrus	2015-07-23	1870	67.20 N		Bark	Trident	New Bedford	KWM 192
Walrus	2015-07-23	1870	67.20 N		Bark	Trident	New Bedford	KWM 192
Walrus	2015-07-23	1870	67.20 N		Bark	Trident	New Bedford	KWM 192
Walrus	2015-07-23	1870	67.20 N		Bark	Trident	New Bedford	KWM 192
Walrus	2015-07-23	1870	67.20 N		Bark	Trident	New Bedford	KWM 192
Walrus	2015-07-23	1870	67.20 N		Bark	Trident	New Bedford	KWM 192
Walrus	2015-07-23	1870	67.20 N		Bark	Trident	New Bedford	KWM 192
Walrus	2015-07-22	1870	Arctic Ocean		Bark	John Wells	New Bedford	ODHS 769
Walrus	2015-07-22	1870	Arctic Ocean		Bark	John Wells	New Bedford	ODHS 769
Walrus	2015-07-22	1870	Arctic Ocean		Bark	John Wells	New Bedford	ODHS 769
Walrus	2015-07-22	1870	Arctic Ocean		Bark	John Wells	New Bedford	ODHS 769
Walrus	2015-07-22	1870	Arctic Ocean		Bark	John Wells	New Bedford	ODHS 769
Walrus	2015-07-22	1870	Arctic Ocean		Bark	John Wells	New Bedford	ODHS 769
Walrus	2015-07-22	1870	Arctic Ocean		Bark	John Wells	New Bedford	ODHS 769
Walrus	2015-07-22	1870	Arctic Ocean		Bark	John Wells	New Bedford	ODHS 769
Walrus	2015-07-22	1870	Arctic Ocean		Bark	John Wells	New Bedford	ODHS 769
Walrus	2015-07-22	1870	Arctic Ocean		Bark	John Wells	New Bedford	ODHS 769
Walrus	2015-07-22	1870	Arctic Ocean		Bark	John Wells	New Bedford	ODHS 769
Walrus	2015-07-22	1870	Arctic Ocean		Bark	John Wells	New Bedford	ODHS 769
Walrus	2015-07-22	1870	Arctic Ocean		Bark	John Wells	New Bedford	ODHS 769
Walrus	2015-07-22	1870	Arctic Ocean		Bark	John Wells	New Bedford	ODHS 769
Walrus	2015-07-22	1870	Arctic Ocean		Bark	John Wells	New Bedford	ODHS 769
Walrus	2015-07-22	1870	Arctic Ocean		Bark	John Wells	New Bedford	ODHS 769
Walrus	2015-07-22	1870	Arctic Ocean		Bark	John Wells	New Bedford	ODHS 769
Walrus	2015-07-22	1870	Arctic Ocean		Bark	John Wells	New Bedford	ODHS 769
Walrus	2015-07-22	1870	Arctic Ocean		Bark	John Wells	New Bedford	ODHS 769
Walrus	2015-07-22	1870	Arctic Ocean		Bark	John Wells	New Bedford	ODHS 769
Walrus	2015-07-22	1870	Arctic Ocean		Bark	John Wells	New Bedford	ODHS 769
Walrus	2015-07-22	1870	Arctic Ocean		Bark	John Wells	New Bedford	ODHS 769
Walrus	2015-07-22	1870	Arctic Ocean		Bark	John Wells	New Bedford	ODHS 769
Walrus	2015-07-22	1870	Arctic Ocean		Bark	John Wells	New Bedford	ODHS 769
Walrus	2015-07-22	1870	Arctic Ocean		Bark	John Wells	New Bedford	ODHS 769
Walrus	2015-07-22	1870	Arctic Ocean		Bark	John Wells	New Bedford	ODHS 769
Walrus	2015-07-22	1870	Arctic Ocean		Bark	John Wells	New Bedford	ODHS 769
Walrus	2015-07-22	1870	Arctic Ocean		Bark	John Wells	New Bedford	ODHS 769
Walrus	2015-07-22	1870	Arctic Ocean		Bark	John Wells	New Bedford	ODHS 769
Walrus	2015-07-22	1870	Arctic Ocean		Bark	John Wells	New Bedford	ODHS 769
Walrus	2015-07-22	1870	Arctic Ocean		Bark	John Wells	New Bedford	ODHS 769
Walrus	2015-07-22	1870	Arctic Ocean		Bark	John Wells	New Bedford	ODHS 769
Walrus	2015-07-22	1870	Arctic Ocean		Bark	John Wells	New Bedford	ODHS 769
Walrus	2015-07-22	1870	67.17 N		Bark	Navy	New Bedford	KWM 156
Walrus	2015-07-22	1870	67.17 N		Bark	Navy	New Bedford	KWM 156
Walrus	2015-07-22	1870	67.17 N		Bark	Navy	New Bedford	KWM 156
Walrus	2015-07-22	1870	67.17 N		Bark	Navy	New Bedford	KWM 156
Walrus	2015-07-22	1870	67.17 N		Bark	Navy	New Bedford	KWM 156
Walrus	2015-07-22	1870	67.17 N		Bark	Navy	New Bedford	KWM 156
Walrus	2015-07-22	1870	67.17 N		Bark	Navy	New Bedford	KWM 156
Walrus	2015-07-22	1870	67.17 N		Bark	Navy	New Bedford	KWM 156
Walrus	2015-07-22	1870	67.17 N		Bark	Navy	New Bedford	KWM 156
Walrus	2015-07-22	1870	67.17 N		Bark	Navy	New Bedford	KWM 156
Walrus	2015-07-22	1870	67.17 N		Bark	Navy	New Bedford	KWM 156
Walrus	2015-07-22	1870	67.17 N		Bark	Navy	New Bedford	KWM 156
Walrus	2015-07-22	1870	67.17 N		Bark	Navy	New Bedford	KWM 156
Walrus	2015-07-22	1870	67.17 N		Bark	Navy	New Bedford	KWM 156
Walrus	2015-07-22	1870	67.17 N		Bark	Navy	New Bedford	KWM 156
Walrus	2015-07-22	1870	67.17 N		Bark	Navy	New Bedford	KWM 156
Walrus	2015-07-22	1870	67.17 N		Bark	Navy	New Bedford	KWM 156
Walrus	2015-07-22	1870	67.17 N		Bark	Navy	New Bedford	KWM 156
Walrus	2015-07-22	1870	67.17 N		Bark	Navy	New Bedford	KWM 156
Walrus	2015-07-22	1870	67.17 N		Bark	Navy	New Bedford	KWM 156
Walrus	2015-07-22	1870	67.17 N		Bark	Navy	New Bedford	KWM 156
Walrus	2015-07-22	1870	67.20 N		Bark	Trident	New Bedford	KWM 192
Walrus	2015-07-22	1870	67.20 N		Bark	Trident	New Bedford	KWM 192
Walrus	2015-07-21	1870	Arctic Ocean		Bark	John Wells	New Bedford	ODHS 769
Walrus	2015-07-21	1870	Arctic Ocean		Bark	John Wells	New Bedford	ODHS 769
Walrus	2015-07-21	1870	67.20 N		Bark	Trident	New Bedford	KWM 192
Walrus	2015-07-21	1870	67.20 N		Bark	Trident	New Bedford	KWM 192
Walrus	2015-07-21	1870	67.20 N		Bark	Trident	New Bedford	KWM 192
Walrus	2015-07-21	1870	67.20 N		Bark	Trident	New Bedford	KWM 192
Walrus	2015-07-21	1870	67.20 N		Bark	Trident	New Bedford	KWM 192
Walrus	2015-07-21	1870	67.20 N		Bark	Trident	New Bedford	KWM 192
Walrus	2015-07-21	1870	67.20 N		Bark	Trident	New Bedford	KWM 192
Walrus	2015-07-21	1870	67.20 N		Bark	Trident	New Bedford	KWM 192
Walrus	2015-07-21	1870	67.20 N		Bark	Trident	New Bedford	KWM 192
Walrus	2015-07-21	1870	67.20 N		Bark	Trident	New Bedford	KWM 192
Walrus	2015-07-21	1870	67.20 N		Bark	Trident	New Bedford	KWM 192
Walrus	2015-07-21	1870	67.20 N		Bark	Trident	New Bedford	KWM 192
Walrus	2015-07-21	1870	67.20 N		Bark	Trident	New Bedford	KWM 192
Walrus	2015-07-20	1870	67.05 N		Bark	Navy	New Bedford	KWM 156
Walrus	2015-07-20	1870	67.05 N		Bark	Navy	New Bedford	KWM 156
Walrus	2015-07-20	1870	67.05 N		Bark	Navy	New Bedford	KWM 156
Walrus	2015-07-20	1870	67.05 N		Bark	Navy	New Bedford	KWM 156
Walrus	2015-07-20	1870	67.05 N		Bark	Navy	New Bedford	KWM 156
Walrus	2015-07-20	1870	67.05 N		Bark	Navy	New Bedford	KWM 156
Walrus	2015-07-20	1870	67.05 N		Bark	Navy	New Bedford	KWM 156
Walrus	2015-07-20	1870	67.05 N		Bark	Navy	New Bedford	KWM 156
Walrus	2015-07-20	1870	67.05 N		Bark	Navy	New Bedford	KWM 156
Walrus	2015-07-20	1870	67.05 N		Bark	Navy	New Bedford	KWM 156
Walrus	2015-07-20	1870	67.05 N		Bark	Navy	New Bedford	KWM 156
Walrus	2015-07-20	1870	67.05 N		Bark	Navy	New Bedford	KWM 156
Walrus	2015-07-20	1870	67.05 N		Bark	Navy	New Bedford	KWM 156
Walrus	2015-07-20	1870	67.05 N		Bark	Navy	New Bedford	KWM 156
Walrus	2015-07-18	1870	67.25 N		Bark	Seneca	New Bedford	ODHS 7
Walrus	2015-07-18	1870	67.25 N		Bark	Seneca	New Bedford	ODHS 7
Walrus	2015-07-18	1870	67.25 N		Bark	Seneca	New Bedford	ODHS 7
Walrus	2015-07-18	1870	67.25 N		Bark	Seneca	New Bedford	ODHS 7
Walrus	2015-07-18	1870	67.25 N		Bark	Seneca	New Bedford	ODHS 7
Walrus	2015-07-18	1870	67.25 N		Bark	Seneca	New Bedford	ODHS 7
Walrus	2015-07-18	1870	67.25 N		Bark	Seneca	New Bedford	ODHS 7
Walrus	2015-07-18	1870	67.25 N		Bark	Seneca	New Bedford	ODHS 7
Walrus	2015-07-18	1870	67.25 N		Bark	Seneca	New Bedford	ODHS 7
Walrus	2015-07-18	1870	67.25 N		Bark	Seneca	New Bedford	ODHS 7
Walrus	2015-07-18	1870	67.25 N		Bark	Seneca	New Bedford	ODHS 7
Walrus	2015-07-18	1870	67.25 N		Bark	Seneca	New Bedford	ODHS 7
Walrus	2015-07-18	1870	67.25 N		Bark	Seneca	New Bedford	ODHS 7
Walrus	2015-07-18	1870	67.25 N		Bark	Seneca	New Bedford	ODHS 7
Walrus	2015-07-18	1870	67.25 N		Bark	Seneca	New Bedford	ODHS 7
Walrus	2015-07-18	1870	67.25 N		Bark	Seneca	New Bedford	ODHS 7
Walrus	2015-07-18	1870	67.25 N		Bark	Seneca	New Bedford	ODHS 7
Walrus	2015-07-18	1870	67.25 N		Bark	Seneca	New Bedford	ODHS 7
Walrus	2015-07-18	1870	67.25 N		Bark	Seneca	New Bedford	ODHS 7
Walrus	2015-07-18	1870	67.25 N		Bark	Seneca	New Bedford	ODHS 7
Walrus	2015-07-18	1870	67.25 N		Bark	Seneca	New Bedford	ODHS 7
Walrus	2015-07-18	1870	67.25 N		Bark	Seneca	New Bedford	ODHS 7
Walrus	2015-07-18	1870	67.25 N		Bark	Seneca	New Bedford	ODHS 7
Walrus	2015-07-18	1870	67.25 N		Bark	Seneca	New Bedford	ODHS 7
Walrus	2015-07-18	1870	67.25 N		Bark	Seneca	New Bedford	ODHS 7
Walrus	2015-07-18	1870	67.25 N		Bark	Seneca	New Bedford	ODHS 7
Walrus	2015-07-18	1870	67.25 N		Bark	Seneca	New Bedford	ODHS 7
Walrus	2015-07-18	1870	67.25 N		Bark	Seneca	New Bedford	ODHS 7
Walrus	2015-07-18	1870	67.25 N		Bark	Seneca	New Bedford	ODHS 7
Walrus	2015-07-18	1870	67.25 N		Bark	Seneca	New Bedford	ODHS 7
Walrus	2015-07-18	1870	67.25 N		Bark	Seneca	New Bedford	ODHS 7
Walrus	2015-07-18	1870	67.25 N		Bark	Seneca	New Bedford	ODHS 7
Walrus	2015-07-18	1870	67.25 N		Bark	Seneca	New Bedford	ODHS 7
Walrus	2015-07-18	1870	67.25 N		Bark	Seneca	New Bedford	ODHS 7
Walrus	2015-07-18	1870	67.25 N		Bark	Seneca	New Bedford	ODHS 7
Walrus	2015-07-18	1870	67.25 N		Bark	Seneca	New Bedford	ODHS 7
Walrus	2015-07-18	1870	67.25 N		Bark	Seneca	New Bedford	ODHS 7
Walrus	2015-07-18	1870	67.20 N		Bark	Trident	New Bedford	KWM 192
Walrus	2015-07-18	1870	67.20 N		Bark	Trident	New Bedford	KWM 192
Walrus	2015-07-18	1870	67.20 N		Bark	Trident	New Bedford	KWM 192
Walrus	2015-07-18	1870	67.20 N		Bark	Trident	New Bedford	KWM 192
Walrus	2015-07-18	1870	67.20 N		Bark	Trident	New Bedford	KWM 192
Walrus	2015-07-18	1870	67.20 N		Bark	Trident	New Bedford	KWM 192
Walrus	2015-07-18	1870	67.20 N		Bark	Trident	New Bedford	KWM 192
Walrus	2015-07-18	1870	67.20 N		Bark	Trident	New Bedford	KWM 192
Walrus	2015-07-18	1870	67.20 N		Bark	Trident	New Bedford	KWM 192
Walrus	2015-07-18	1870	67.20 N		Bark	Trident	New Bedford	KWM 192
Walrus	2015-07-18	1870	67.20 N		Bark	Trident	New Bedford	KWM 192
Walrus	2015-07-18	1870	67.20 N		Bark	Trident	New Bedford	KWM 192
Walrus	2015-07-18	1870	67.20 N		Bark	Trident	New Bedford	KWM 192
Walrus	2015-07-18	1870	67.20 N		Bark	Trident	New Bedford	KWM 192
Walrus	2015-07-18	1870	67.20 N		Bark	Trident	New Bedford	KWM 192
Walrus	2015-07-18	1870	67.20 N		Bark	Trident	New Bedford	KWM 192
Walrus	2015-07-18	1870	67.20 N		Bark	Trident	New Bedford	KWM 192
Walrus	2015-07-18	1870	67.20 N		Bark	Trident	New Bedford	KWM 192
Walrus	2015-07-18	1870	67.20 N		Bark	Trident	New Bedford	KWM 192
Walrus	2015-07-18	1870	67.20 N		Bark	Trident	New Bedford	KWM 192
Walrus	2015-07-18	1870	67.20 N		Bark	Trident	New Bedford	KWM 192
Walrus	2015-07-18	1870	67.20 N		Bark	Trident	New Bedford	KWM 192
Walrus	2015-07-18	1870	67.20 N		Bark	Trident	New Bedford	KWM 192
Walrus	2015-07-18	1870	67.20 N		Bark	Trident	New Bedford	KWM 192
Walrus	2015-07-18	1870	67.20 N		Bark	Trident	New Bedford	KWM 192
Walrus	2015-07-18	1870	67.20 N		Bark	Trident	New Bedford	KWM 192
Walrus	2015-07-18	1870	67.20 N		Bark	Trident	New Bedford	KWM 192
Walrus	2015-07-18	1870	67.20 N		Bark	Trident	New Bedford	KWM 192
Walrus	2015-07-18	1870	67.20 N		Bark	Trident	New Bedford	KWM 192
Walrus	2015-07-18	1870	67.20 N		Bark	Trident	New Bedford	KWM 192
Walrus	2015-07-18	1870	67.20 N		Bark	Trident	New Bedford	KWM 192
Walrus	2015-07-18	1870	67.20 N		Bark	Trident	New Bedford	KWM 192
Walrus	2015-07-18	1870	67.20 N		Bark	Trident	New Bedford	KWM 192
Walrus	2015-07-18	1870	67.20 N		Bark	Trident	New Bedford	KWM 192
Walrus	2015-07-18	1870	67.20 N		Bark	Trident	New Bedford	KWM 192
Walrus	2015-07-18	1870	67.20 N		Bark	Trident	New Bedford	KWM 192
Walrus	2015-07-18	1870	67.20 N		Bark	Trident	New Bedford	KWM 192
Walrus	2015-07-18	1870	67.20 N		Bark	Trident	New Bedford	KWM 192
Walrus	2015-07-18	1870	67.20 N		Bark	Trident	New Bedford	KWM 192
Walrus	2015-07-18	1870	67.20 N		Bark	Trident	New Bedford	KWM 192
Walrus	2015-07-18	1870	67.20 N		Bark	Trident	New Bedford	KWM 192
Walrus	2015-07-18	1870	67.20 N		Bark	Trident	New Bedford	KWM 192
Walrus	2015-07-18	1870	67.20 N		Bark	Trident	New Bedford	KWM 192
Walrus	2015-07-18	1870	67.20 N		Bark	Trident	New Bedford	KWM 192
Walrus	2015-07-18	1870	67.20 N		Bark	Trident	New Bedford	KWM 192
Walrus	2015-07-18	1870	67.20 N		Bark	Trident	New Bedford	KWM 192
Walrus	2015-07-18	1870	67.20 N		Bark	Trident	New Bedford	KWM 192
Walrus	2015-07-18	1870	67.20 N		Bark	Trident	New Bedford	KWM 192
Walrus	2015-07-18	1870	67.20 N		Bark	Trident	New Bedford	KWM 192
Walrus	2015-07-18	1870	67.20 N		Bark	Trident	New Bedford	KWM 192
Walrus	2015-07-18	1870	67.20 N		Bark	Trident	New Bedford	KWM 192
Walrus	2015-07-18	1870	67.20 N		Bark	Trident	New Bedford	KWM 192
Walrus	2015-07-18	1870	67.20 N		Bark	Trident	New Bedford	KWM 192
Walrus	2015-07-18	1870	67.20 N		Bark	Trident	New Bedford	KWM 192
Walrus	2015-07-18	1870	67.20 N		Bark	Trident	New Bedford	KWM 192
Walrus	2015-07-18	1870	67.20 N		Bark	Trident	New Bedford	KWM 192
Walrus	2015-07-18	1870	67.20 N		Bark	Trident	New Bedford	KWM 192
Walrus	2015-07-18	1870	67.20 N		Bark	Trident	New Bedford	KWM 192
Walrus	2015-07-18	1870	67.20 N		Bark	Trident	New Bedford	KWM 192
Walrus	2015-07-18	1870	67.20 N		Bark	Trident	New Bedford	KWM 192
Walrus	2015-07-18	1870	67.20 N		Bark	Trident	New Bedford	KWM 192
Walrus	2015-07-18	1870	67.20 N		Bark	Trident	New Bedford	KWM 192
Walrus	2015-07-18	1870	67.20 N		Bark	Trident	New Bedford	KWM 192
Walrus	2015-07-18	1870	67.20 N		Bark	Trident	New Bedford	KWM 192
Walrus	2015-07-18	1870	67.20 N		Bark	Trident	New Bedford	KWM 192
Walrus	2015-07-18	1870	67.20 N		Bark	Trident	New Bedford	KWM 192
Walrus	2015-07-18	1870	67.20 N		Bark	Trident	New Bedford	KWM 192
Walrus	2015-07-18	1870	67.20 N		Bark	Trident	New Bedford	KWM 192
Walrus	2015-07-18	1870	67.20 N		Bark	Trident	New Bedford	KWM 192
Walrus	2015-07-18	1870	67.20 N		Bark	Trident	New Bedford	KWM 192
Walrus	2015-07-18	1870	67.20 N		Bark	Trident	New Bedford	KWM 192
Walrus	2015-07-18	1870	67.20 N		Bark	Trident	New Bedford	KWM 192
Walrus	2015-07-18	1870	67.20 N		Bark	Trident	New Bedford	KWM 192
Walrus	2015-07-18	1870	67.20 N		Bark	Trident	New Bedford	KWM 192
Walrus	2015-07-18	1870	67.20 N		Bark	Trident	New Bedford	KWM 192
Walrus	2015-07-18	1870	67.20 N		Bark	Trident	New Bedford	KWM 192
Walrus	2015-07-18	1870	67.20 N		Bark	Trident	New Bedford	KWM 192
Walrus	2015-07-18	1870	67.20 N		Bark	Trident	New Bedford	KWM 192
Walrus	2015-07-17	1870	67.27 N		Bark	Navy	New Bedford	KWM 156
Walrus	2015-07-17	1870	67.27 N		Bark	Navy	New Bedford	KWM 156
Walrus	2015-07-17	1870	67.27 N		Bark	Navy	New Bedford	KWM 156
Walrus	2015-07-17	1870	67.27 N		Bark	Navy	New Bedford	KWM 156
Walrus	2015-07-17	1870	67.27 N		Bark	Navy	New Bedford	KWM 156
Walrus	2015-07-17	1870	67.27 N		Bark	Navy	New Bedford	KWM 156
Walrus	2015-07-17	1870	67.27 N		Bark	Navy	New Bedford	KWM 156
Walrus	2015-07-17	1870	67.27 N		Bark	Navy	New Bedford	KWM 156
Walrus	2015-07-17	1870	67.27 N		Bark	Navy	New Bedford	KWM 156
Walrus	2015-07-17	1870	67.27 N		Bark	Navy	New Bedford	KWM 156
Walrus	2015-07-17	1870	67.27 N		Bark	Navy	New Bedford	KWM 156
Walrus	2015-07-17	1870	67.27 N		Bark	Navy	New Bedford	KWM 156
Walrus	2015-07-17	1870	67.25 N		Bark	Seneca	New Bedford	ODHS 7
Walrus	2015-07-17	1870	67.25 N		Bark	Seneca	New Bedford	ODHS 7
Walrus	2015-07-17	1870	67.25 N		Bark	Seneca	New Bedford	ODHS 7
Walrus	2015-07-17	1870	67.25 N		Bark	Seneca	New Bedford	ODHS 7
Walrus	2015-07-17	1870	67.25 N		Bark	Seneca	New Bedford	ODHS 7
Walrus	2015-07-17	1870	67.25 N		Bark	Seneca	New Bedford	ODHS 7
Walrus	2015-07-17	1870	67.25 N		Bark	Seneca	New Bedford	ODHS 7
Walrus	2015-07-17	1870	67.25 N		Bark	Seneca	New Bedford	ODHS 7
Walrus	2015-07-17	1870	67.25 N		Bark	Seneca	New Bedford	ODHS 7
Walrus	2015-07-17	1870	67.25 N		Bark	Seneca	New Bedford	ODHS 7
Walrus	2015-07-17	1870	67.25 N		Bark	Seneca	New Bedford	ODHS 7
Walrus	2015-07-17	1870	67.25 N		Bark	Seneca	New Bedford	ODHS 7
Walrus	2015-07-17	1870	67.25 N		Bark	Seneca	New Bedford	ODHS 7
Walrus	2015-07-17	1870	67.25 N		Bark	Seneca	New Bedford	ODHS 7
Walrus	2015-07-17	1870	67.25 N		Bark	Seneca	New Bedford	ODHS 7
Walrus	2015-07-17	1870	67.25 N		Bark	Seneca	New Bedford	ODHS 7
Walrus	2015-07-17	1870	67.25 N		Bark	Seneca	New Bedford	ODHS 7
Walrus	2015-07-17	1870	67.25 N		Bark	Seneca	New Bedford	ODHS 7
Walrus	2015-07-17	1870	67.25 N		Bark	Seneca	New Bedford	ODHS 7
Walrus	2015-07-17	1870	67.25 N		Bark	Seneca	New Bedford	ODHS 7
Walrus	2015-07-17	1870	67.25 N		Bark	Seneca	New Bedford	ODHS 7
Walrus	2015-07-17	1870	67.25 N		Bark	Seneca	New Bedford	ODHS 7
Walrus	2015-07-17	1870	67.25 N		Bark	Seneca	New Bedford	ODHS 7
Walrus	2015-07-17	1870	67.25 N		Bark	Seneca	New Bedford	ODHS 7
Walrus	2015-07-17	1870	67.25 N		Bark	Seneca	New Bedford	ODHS 7
Walrus	2015-07-17	1870	67.25 N		Bark	Seneca	New Bedford	ODHS 7
Walrus	2015-07-17	1870	67.25 N		Bark	Seneca	New Bedford	ODHS 7
Walrus	2015-07-17	1870	67.25 N		Bark	Seneca	New Bedford	ODHS 7
Walrus	2015-07-17	1870	67.25 N		Bark	Seneca	New Bedford	ODHS 7
Walrus	2015-07-17	1870	67.25 N		Bark	Seneca	New Bedford	ODHS 7
Walrus	2015-07-17	1870	67.25 N		Bark	Seneca	New Bedford	ODHS 7
Walrus	2015-07-17	1870	67.25 N		Bark	Seneca	New Bedford	ODHS 7
Walrus	2015-07-17	1870	67.25 N		Bark	Seneca	New Bedford	ODHS 7
Walrus	2015-07-17	1870	67.25 N		Bark	Seneca	New Bedford	ODHS 7
Walrus	2015-07-17	1870	67.25 N		Bark	Seneca	New Bedford	ODHS 7
Walrus	2015-07-17	1870	67.25 N		Bark	Seneca	New Bedford	ODHS 7
Walrus	2015-07-17	1870	67.25 N		Bark	Seneca	New Bedford	ODHS 7
Walrus	2015-07-17	1870	67.25 N		Bark	Seneca	New Bedford	ODHS 7
Walrus	2015-07-17	1870	67.25 N		Bark	Seneca	New Bedford	ODHS 7
Walrus	2015-07-17	1870	67.25 N		Bark	Seneca	New Bedford	ODHS 7
Walrus	2015-07-17	1870	67.25 N		Bark	Seneca	New Bedford	ODHS 7
Walrus	2015-07-17	1870	67.25 N		Bark	Seneca	New Bedford	ODHS 7
Walrus	2015-07-17	1870	67.25 N		Bark	Seneca	New Bedford	ODHS 7
Walrus	2015-07-17	1870	67.25 N		Bark	Seneca	New Bedford	ODHS 7
Walrus	2015-07-17	1870	67.25 N		Bark	Seneca	New Bedford	ODHS 7
Walrus	2015-07-17	1870	67.25 N		Bark	Seneca	New Bedford	ODHS 7
Walrus	2015-07-17	1870	67.25 N		Bark	Seneca	New Bedford	ODHS 7
Walrus	2015-07-17	1870	67.25 N		Bark	Seneca	New Bedford	ODHS 7
Walrus	2015-07-17	1870	67.25 N		Bark	Seneca	New Bedford	ODHS 7
Walrus	2015-07-17	1870	67.25 N		Bark	Seneca	New Bedford	ODHS 7
Walrus	2015-07-17	1870	67.25 N		Bark	Seneca	New Bedford	ODHS 7
Walrus	2015-07-17	1870	67.25 N		Bark	Seneca	New Bedford	ODHS 7
Walrus	2015-07-17	1870	67.25 N		Bark	Seneca	New Bedford	ODHS 7
Walrus	2015-07-17	1870	67.25 N		Bark	Seneca	New Bedford	ODHS 7
Walrus	2015-07-17	1870	67.25 N		Bark	Seneca	New Bedford	ODHS 7
Walrus	2015-07-17	1870	67.25 N		Bark	Seneca	New Bedford	ODHS 7
Walrus	2015-07-17	1870	67.25 N		Bark	Seneca	New Bedford	ODHS 7
Walrus	2015-07-17	1870	67.25 N		Bark	Seneca	New Bedford	ODHS 7
Walrus	2015-07-17	1870	67.25 N		Bark	Seneca	New Bedford	ODHS 7
Walrus	2015-07-17	1870	67.25 N		Bark	Seneca	New Bedford	ODHS 7
Walrus	2015-07-17	1870	67.20 N		Bark	Trident	New Bedford	KWM 192
Walrus	2015-07-17	1870	67.20 N		Bark	Trident	New Bedford	KWM 192
Walrus	2015-07-17	1870	67.20 N		Bark	Trident	New Bedford	KWM 192
Walrus	2015-07-17	1870	67.20 N		Bark	Trident	New Bedford	KWM 192
Walrus	2015-07-17	1870	67.20 N		Bark	Trident	New Bedford	KWM 192
Walrus	2015-07-17	1870	67.20 N		Bark	Trident	New Bedford	KWM 192
Walrus	2015-07-17	1870	67.20 N		Bark	Trident	New Bedford	KWM 192
Walrus	2015-07-17	1870	67.20 N		Bark	Trident	New Bedford	KWM 192
Walrus	2015-07-17	1870	67.20 N		Bark	Trident	New Bedford	KWM 192
Walrus	2015-07-17	1870	67.20 N		Bark	Trident	New Bedford	KWM 192
Walrus	2015-07-17	1870	67.20 N		Bark	Trident	New Bedford	KWM 192
Walrus	2015-07-17	1870	67.20 N		Bark	Trident	New Bedford	KWM 192
Walrus	2015-07-17	1870	67.20 N		Bark	Trident	New Bedford	KWM 192
Walrus	2015-07-17	1870	67.20 N		Bark	Trident	New Bedford	KWM 192
Walrus	2015-07-17	1870	67.20 N		Bark	Trident	New Bedford	KWM 192
Walrus	2015-07-17	1870	67.20 N		Bark	Trident	New Bedford	KWM 192
Walrus	2015-07-16	1870	67.30 N	171.35 W	Bark	Seneca	New Bedford	ODHS 7
Walrus	2015-07-16	1870	67.30 N	171.35 W	Bark	Seneca	New Bedford	ODHS 7
Walrus	2015-07-16	1870	67.30 N	171.35 W	Bark	Seneca	New Bedford	ODHS 7
Walrus	2015-07-16	1870	67.30 N	171.35 W	Bark	Seneca	New Bedford	ODHS 7
Walrus	2015-07-16	1870	67.30 N	171.35 W	Bark	Seneca	New Bedford	ODHS 7
Walrus	2015-07-16	1870	67.30 N	171.35 W	Bark	Seneca	New Bedford	ODHS 7
Walrus	2015-07-16	1870	67.30 N	171.35 W	Bark	Seneca	New Bedford	ODHS 7
Walrus	2015-07-16	1870	67.30 N	171.35 W	Bark	Seneca	New Bedford	ODHS 7
Walrus	2015-07-16	1870	67.30 N	171.35 W	Bark	Seneca	New Bedford	ODHS 7
Walrus	2015-07-16	1870	67.30 N	171.35 W	Bark	Seneca	New Bedford	ODHS 7
Walrus	2015-07-16	1870	67.30 N	171.35 W	Bark	Seneca	New Bedford	ODHS 7
Walrus	2015-07-16	1870	67.20 N		Bark	Trident	New Bedford	KWM 192
Walrus	2015-07-16	1870	67.20 N		Bark	Trident	New Bedford	KWM 192
Walrus	2015-07-16	1870	67.20 N		Bark	Trident	New Bedford	KWM 192
Walrus	2015-07-16	1870	67.20 N		Bark	Trident	New Bedford	KWM 192
Walrus	2015-07-16	1870	67.20 N		Bark	Trident	New Bedford	KWM 192
Walrus	2015-07-16	1870	67.20 N		Bark	Trident	New Bedford	KWM 192
Walrus	2015-07-16	1870	67.20 N		Bark	Trident	New Bedford	KWM 192
Walrus	2015-07-16	1870	67.20 N		Bark	Trident	New Bedford	KWM 192
Walrus	2015-07-16	1870	67.20 N		Bark	Trident	New Bedford	KWM 192
Walrus	2015-07-16	1870	67.20 N		Bark	Trident	New Bedford	KWM 192
Walrus	2015-07-16	1870	67.20 N		Bark	Trident	New Bedford	KWM 192
Walrus	2015-07-16	1870	67.20 N		Bark	Trident	New Bedford	KWM 192
Walrus	2015-07-16	1870	67.20 N		Bark	Trident	New Bedford	KWM 192
Walrus	2015-07-16	1870	67.20 N		Bark	Trident	New Bedford	KWM 192
Walrus	2015-07-16	1870	67.20 N		Bark	Trident	New Bedford	KWM 192
Walrus	2015-07-16	1870	67.20 N		Bark	Trident	New Bedford	KWM 192
Walrus	2015-07-16	1870	67.20 N		Bark	Trident	New Bedford	KWM 192
Walrus	2015-07-16	1870	67.20 N		Bark	Trident	New Bedford	KWM 192
Walrus	2015-07-16	1870	67.20 N		Bark	Trident	New Bedford	KWM 192
Walrus	2015-07-16	1870	67.20 N		Bark	Trident	New Bedford	KWM 192
Walrus	2015-07-16	1870	67.20 N		Bark	Trident	New Bedford	KWM 192
Walrus	2015-07-16	1870	67.20 N		Bark	Trident	New Bedford	KWM 192
Walrus	2015-07-16	1870	67.20 N		Bark	Trident	New Bedford	KWM 192
Walrus	2015-07-16	1870	67.20 N		Bark	Trident	New Bedford	KWM 192
Walrus	2015-07-16	1870	67.20 N		Bark	Trident	New Bedford	KWM 192
Walrus	2015-07-16	1870	67.20 N		Bark	Trident	New Bedford	KWM 192
Walrus	2015-07-16	1870	67.20 N		Bark	Trident	New Bedford	KWM 192
Walrus	2015-07-16	1870	67.20 N		Bark	Trident	New Bedford	KWM 192
Walrus	2015-07-16	1870	67.20 N		Bark	Trident	New Bedford	KWM 192
Walrus	2015-07-16	1870	67.20 N		Bark	Trident	New Bedford	KWM 192
Walrus	2015-07-16	1870	67.20 N		Bark	Trident	New Bedford	KWM 192
Walrus	2015-07-16	1870	67.20 N		Bark	Trident	New Bedford	KWM 192
Walrus	2015-07-16	1870	67.20 N		Bark	Trident	New Bedford	KWM 192
Walrus	2015-07-16	1870	67.20 N		Bark	Trident	New Bedford	KWM 192
Walrus	2015-07-16	1870	67.20 N		Bark	Trident	New Bedford	KWM 192
Walrus	2015-07-16	1870	67.20 N		Bark	Trident	New Bedford	KWM 192
Walrus	2015-07-16	1870	67.20 N		Bark	Trident	New Bedford	KWM 192
Walrus	2015-07-16	1870	67.20 N		Bark	Trident	New Bedford	KWM 192
Walrus	2015-07-16	1870	67.20 N		Bark	Trident	New Bedford	KWM 192
Walrus	2015-07-16	1870	67.20 N		Bark	Trident	New Bedford	KWM 192
Walrus	2015-07-16	1870	67.20 N		Bark	Trident	New Bedford	KWM 192
Walrus	2015-07-16	1870	67.20 N		Bark	Trident	New Bedford	KWM 192
Walrus	2015-07-16	1870	67.20 N		Bark	Trident	New Bedford	KWM 192
Walrus	2015-07-16	1870	67.20 N		Bark	Trident	New Bedford	KWM 192
Walrus	2015-07-15	1870	Arctic Ocean		Bark	John Wells	New Bedford	ODHS 769
Walrus	2015-07-15	1870	67.20 N		Bark	Trident	New Bedford	KWM 192
Walrus	2015-07-15	1870	67.20 N		Bark	Trident	New Bedford	KWM 192
Walrus	2015-07-15	1870	67.20 N		Bark	Trident	New Bedford	KWM 192
Walrus	2015-07-15	1870	67.20 N		Bark	Trident	New Bedford	KWM 192
Walrus	2015-07-15	1870	67.20 N		Bark	Trident	New Bedford	KWM 192
Walrus	2015-07-15	1870	67.20 N		Bark	Trident	New Bedford	KWM 192
Walrus	2015-07-15	1870	67.20 N		Bark	Trident	New Bedford	KWM 192
Walrus	2015-07-15	1870	67.20 N		Bark	Trident	New Bedford	KWM 192
Walrus	2015-07-15	1870	67.20 N		Bark	Trident	New Bedford	KWM 192
Walrus	2015-07-15	1870	67.20 N		Bark	Trident	New Bedford	KWM 192
Walrus	2015-07-15	1870	67.20 N		Bark	Trident	New Bedford	KWM 192
Walrus	2015-07-15	1870	67.20 N		Bark	Trident	New Bedford	KWM 192
Walrus	2015-07-15	1870	67.20 N		Bark	Trident	New Bedford	KWM 192
Walrus	2015-07-15	1870	67.20 N		Bark	Trident	New Bedford	KWM 192
Walrus	2015-07-14	1870	67.20 N		Bark	Trident	New Bedford	KWM 192
Walrus	2015-07-14	1870	67.20 N		Bark	Trident	New Bedford	KWM 192
Walrus	2015-07-14	1870	67.20 N		Bark	Trident	New Bedford	KWM 192
Walrus	2015-07-14	1870	67.20 N		Bark	Trident	New Bedford	KWM 192
Walrus	2015-07-14	1870	67.20 N		Bark	Trident	New Bedford	KWM 192
Walrus	2015-07-14	1870	67.20 N		Bark	Trident	New Bedford	KWM 192
Walrus	2015-07-14	1870	67.20 N		Bark	Trident	New Bedford	KWM 192
Walrus	2015-07-14	1870	67.20 N		Bark	Trident	New Bedford	KWM 192
Walrus	2015-07-13	1870	Arctic Ocean		Bark	John Wells	New Bedford	ODHS 769
Walrus	2015-07-13	1870	Arctic Ocean		Bark	John Wells	New Bedford	ODHS 769
Walrus	2015-07-13	1870	Arctic Ocean		Bark	John Wells	New Bedford	ODHS 769
Walrus	2015-07-13	1870	Arctic Ocean		Bark	John Wells	New Bedford	ODHS 769
Walrus	2015-07-13	1870	Arctic Ocean		Bark	John Wells	New Bedford	ODHS 769
Walrus	2015-07-13	1870	Arctic Ocean		Bark	John Wells	New Bedford	ODHS 769
Walrus	2015-07-13	1870	Arctic Ocean		Bark	John Wells	New Bedford	ODHS 769
Walrus	2015-07-13	1870	Arctic Ocean		Bark	John Wells	New Bedford	ODHS 769
Walrus	2015-07-13	1870	67.30 N	171.35 W	Bark	Seneca	New Bedford	ODHS 7
Walrus	2015-07-13	1870	67.30 N	171.35 W	Bark	Seneca	New Bedford	ODHS 7
Walrus	2015-07-13	1870	67.30 N	171.35 W	Bark	Seneca	New Bedford	ODHS 7
Walrus	2015-07-13	1870	67.30 N	171.35 W	Bark	Seneca	New Bedford	ODHS 7
Walrus	2015-07-13	1870	67.30 N	171.35 W	Bark	Seneca	New Bedford	ODHS 7
Walrus	2015-07-13	1870	67.30 N	171.35 W	Bark	Seneca	New Bedford	ODHS 7
Walrus	2015-07-13	1870	67.30 N	171.35 W	Bark	Seneca	New Bedford	ODHS 7
Walrus	2015-07-13	1870	67.20 N		Bark	Trident	New Bedford	KWM 192
Walrus	2015-07-13	1870	67.20 N		Bark	Trident	New Bedford	KWM 192
Walrus	2015-07-13	1870	67.20 N		Bark	Trident	New Bedford	KWM 192
Walrus	2015-07-13	1870	67.20 N		Bark	Trident	New Bedford	KWM 192
Walrus	2015-07-13	1870	67.20 N		Bark	Trident	New Bedford	KWM 192
Walrus	2015-07-13	1870	67.20 N		Bark	Trident	New Bedford	KWM 192
Walrus	2015-07-13	1870	67.20 N		Bark	Trident	New Bedford	KWM 192
Walrus	2015-07-13	1870	67.20 N		Bark	Trident	New Bedford	KWM 192
Walrus	2015-07-13	1870	67.20 N		Bark	Trident	New Bedford	KWM 192
Walrus	2015-07-13	1870	67.20 N		Bark	Trident	New Bedford	KWM 192
Walrus	2015-07-13	1870	67.20 N		Bark	Trident	New Bedford	KWM 192
Walrus	2015-07-13	1870	67.20 N		Bark	Trident	New Bedford	KWM 192
Walrus	2015-07-13	1870	67.20 N		Bark	Trident	New Bedford	KWM 192
Walrus	2015-07-13	1870	67.20 N		Bark	Trident	New Bedford	KWM 192
Walrus	2015-07-13	1870	67.20 N		Bark	Trident	New Bedford	KWM 192
Walrus	2015-07-13	1870	67.20 N		Bark	Trident	New Bedford	KWM 192
Walrus	2015-07-13	1870	67.20 N		Bark	Trident	New Bedford	KWM 192
Walrus	2015-07-13	1870	67.20 N		Bark	Trident	New Bedford	KWM 192
Walrus	2015-07-13	1870	67.20 N		Bark	Trident	New Bedford	KWM 192
Walrus	2015-07-13	1870	67.20 N		Bark	Trident	New Bedford	KWM 192
Walrus	2015-07-13	1870	67.20 N		Bark	Trident	New Bedford	KWM 192
Walrus	2015-07-13	1870	67.20 N		Bark	Trident	New Bedford	KWM 192
Walrus	2015-07-13	1870	67.20 N		Bark	Trident	New Bedford	KWM 192
Walrus	2015-07-13	1870	67.20 N		Bark	Trident	New Bedford	KWM 192
Walrus	2015-07-13	1870	67.20 N		Bark	Trident	New Bedford	KWM 192
Walrus	2015-07-13	1870	67.20 N		Bark	Trident	New Bedford	KWM 192
Walrus	2015-07-13	1870	67.20 N		Bark	Trident	New Bedford	KWM 192
Walrus	2015-07-13	1870	67.20 N		Bark	Trident	New Bedford	KWM 192
Walrus	2015-07-13	1870	67.20 N		Bark	Trident	New Bedford	KWM 192
Walrus	2015-07-13	1870	67.20 N		Bark	Trident	New Bedford	KWM 192
Walrus	2015-07-12	1870	Arctic Ocean		Bark	John Wells	New Bedford	ODHS 769
Walrus	2015-07-12	1870	Arctic Ocean		Bark	John Wells	New Bedford	ODHS 769
Walrus	2015-07-12	1870	Arctic Ocean		Bark	John Wells	New Bedford	ODHS 769
Walrus	2015-07-12	1870	Arctic Ocean		Bark	John Wells	New Bedford	ODHS 769
Walrus	2015-07-12	1870	Arctic Ocean		Bark	John Wells	New Bedford	ODHS 769
Walrus	2015-07-12	1870	Arctic Ocean		Bark	John Wells	New Bedford	ODHS 769
Walrus	2015-07-12	1870	67.20 N		Bark	Trident	New Bedford	KWM 192
Walrus	2015-07-12	1870	67.20 N		Bark	Trident	New Bedford	KWM 192
Walrus	2015-07-12	1870	67.20 N		Bark	Trident	New Bedford	KWM 192
Walrus	2015-07-12	1870	67.20 N		Bark	Trident	New Bedford	KWM 192
Walrus	2015-07-12	1870	67.20 N		Bark	Trident	New Bedford	KWM 192
Walrus	2015-07-12	1870	67.20 N		Bark	Trident	New Bedford	KWM 192
Walrus	2015-07-12	1870	67.20 N		Bark	Trident	New Bedford	KWM 192
Walrus	2015-07-12	1870	67.20 N		Bark	Trident	New Bedford	KWM 192
Walrus	2015-07-12	1870	67.20 N		Bark	Trident	New Bedford	KWM 192
Walrus	2015-07-12	1870	67.20 N		Bark	Trident	New Bedford	KWM 192
Walrus	2015-07-12	1870	67.20 N		Bark	Trident	New Bedford	KWM 192
Walrus	2015-07-12	1870	67.20 N		Bark	Trident	New Bedford	KWM 192
Walrus	2015-07-12	1870	67.20 N		Bark	Trident	New Bedford	KWM 192
Walrus	2015-07-12	1870	67.20 N		Bark	Trident	New Bedford	KWM 192
Walrus	2015-07-12	1870	67.20 N		Bark	Trident	New Bedford	KWM 192
Walrus	2015-07-12	1870	67.20 N		Bark	Trident	New Bedford	KWM 192
Walrus	2015-07-12	1870	67.20 N		Bark	Trident	New Bedford	KWM 192
Walrus	2015-07-12	1870	67.20 N		Bark	Trident	New Bedford	KWM 192
Walrus	2015-07-12	1870	67.20 N		Bark	Trident	New Bedford	KWM 192
Walrus	2015-07-12	1870	67.20 N		Bark	Trident	New Bedford	KWM 192
Walrus	2015-07-12	1870	67.20 N		Bark	Trident	New Bedford	KWM 192
Walrus	2015-07-12	1870	67.20 N		Bark	Trident	New Bedford	KWM 192
Bear	2015-07-10	1870	Arctic Ocean		Bark	John Wells	New Bedford	ODHS 769
Walrus	2015-07-10	1870	Arctic Ocean		Bark	John Wells	New Bedford	ODHS 769
Walrus	2015-07-10	1870	67.20 N		Bark	Trident	New Bedford	KWM 192
Walrus	2015-07-10	1870	67.20 N		Bark	Trident	New Bedford	KWM 192
Walrus	2015-07-10	1870	67.20 N		Bark	Trident	New Bedford	KWM 192
Walrus	2015-07-10	1870	67.20 N		Bark	Trident	New Bedford	KWM 192
Walrus	2015-07-10	1870	67.20 N		Bark	Trident	New Bedford	KWM 192
Walrus	2015-07-10	1870	67.20 N		Bark	Trident	New Bedford	KWM 192
Walrus	2015-07-10	1870	67.20 N		Bark	Trident	New Bedford	KWM 192
Walrus	2015-07-10	1870	67.20 N		Bark	Trident	New Bedford	KWM 192
Walrus	2015-07-10	1870	67.20 N		Bark	Trident	New Bedford	KWM 192
Walrus	2015-07-09	1870	67.18 N	170.28 W	Bark	Seneca	New Bedford	ODHS 7
Walrus	2015-07-09	1870	67.18 N	170.28 W	Bark	Seneca	New Bedford	ODHS 7
Walrus	2015-07-09	1870	67.18 N	170.28 W	Bark	Seneca	New Bedford	ODHS 7
Walrus	2015-07-09	1870	67.18 N	170.28 W	Bark	Seneca	New Bedford	ODHS 7
Walrus	2015-07-09	1870	67.18 N	170.28 W	Bark	Seneca	New Bedford	ODHS 7
Walrus	2015-07-09	1870	67.18 N	170.28 W	Bark	Seneca	New Bedford	ODHS 7
Walrus	2015-07-09	1870	67.18 N	170.28 W	Bark	Seneca	New Bedford	ODHS 7
Walrus	2015-07-09	1870	67.18 N	170.28 W	Bark	Seneca	New Bedford	ODHS 7
Walrus	2015-07-09	1870	67.18 N	170.28 W	Bark	Seneca	New Bedford	ODHS 7
Walrus	2015-07-08	1870	67.5 N		Bark	Henry Taber	New Bedford	ODHS 282
Walrus	2015-07-08	1870	67.5 N		Bark	Henry Taber	New Bedford	ODHS 282
Walrus	2015-07-08	1870	67.5 N		Bark	Henry Taber	New Bedford	ODHS 282
Walrus	2015-07-08	1870	67.5 N		Bark	Henry Taber	New Bedford	ODHS 282
Walrus	2015-07-08	1870	67.5 N		Bark	Henry Taber	New Bedford	ODHS 282
Walrus	2015-07-08	1870	67.18 N	170.28 W	Bark	Seneca	New Bedford	ODHS 7
Walrus	2015-07-08	1870	67.18 N	170.28 W	Bark	Seneca	New Bedford	ODHS 7
Walrus	2015-07-08	1870	67.18 N	170.28 W	Bark	Seneca	New Bedford	ODHS 7
Walrus	2015-07-08	1870		172.14	Bark	Trident	New Bedford	KWM 192
Walrus	2015-07-08	1870		172.14	Bark	Trident	New Bedford	KWM 192
Walrus	2015-07-08	1870		172.14	Bark	Trident	New Bedford	KWM 192
Walrus	2015-07-08	1870		172.14	Bark	Trident	New Bedford	KWM 192
Walrus	2015-07-08	1870		172.14	Bark	Trident	New Bedford	KWM 192
Walrus	2015-07-08	1870		172.14	Bark	Trident	New Bedford	KWM 192
Walrus	2015-07-08	1870		172.14	Bark	Trident	New Bedford	KWM 192
Walrus	2015-07-08	1870		172.14	Bark	Trident	New Bedford	KWM 192
Walrus	2015-07-08	1870		172.14	Bark	Trident	New Bedford	KWM 192
Walrus	2015-07-08	1870		172.14	Bark	Trident	New Bedford	KWM 192
Walrus	2015-07-08	1870		172.14	Bark	Trident	New Bedford	KWM 192
Walrus	2015-07-08	1870		172.14	Bark	Trident	New Bedford	KWM 192
Walrus	2015-07-08	1870		172.14	Bark	Trident	New Bedford	KWM 192
Walrus	2015-07-08	1870		172.14	Bark	Trident	New Bedford	KWM 192
Walrus	2015-07-08	1870		172.14	Bark	Trident	New Bedford	KWM 192
Walrus	2015-07-08	1870		172.14	Bark	Trident	New Bedford	KWM 192
Walrus	2015-07-08	1870		172.14	Bark	Trident	New Bedford	KWM 192
Walrus	2015-07-07	1870		172.14	Bark	Trident	New Bedford	KWM 192
Walrus	2015-07-07	1870		172.14	Bark	Trident	New Bedford	KWM 192
Walrus	2015-07-07	1870		172.14	Bark	Trident	New Bedford	KWM 192
Walrus	2015-07-07	1870		172.14	Bark	Trident	New Bedford	KWM 192
Walrus	2015-07-07	1870		172.14	Bark	Trident	New Bedford	KWM 192
Walrus	2015-07-07	1870		172.14	Bark	Trident	New Bedford	KWM 192
Walrus	2015-07-07	1870		172.14	Bark	Trident	New Bedford	KWM 192
Walrus	2015-07-07	1870		172.14	Bark	Trident	New Bedford	KWM 192
Walrus	2015-07-07	1870		172.14	Bark	Trident	New Bedford	KWM 192
Walrus	2015-07-07	1870		172.14	Bark	Trident	New Bedford	KWM 192
Walrus	2015-07-07	1870		172.14	Bark	Trident	New Bedford	KWM 192
Walrus	2015-07-07	1870		172.14	Bark	Trident	New Bedford	KWM 192
Walrus	2015-07-07	1870		172.14	Bark	Trident	New Bedford	KWM 192
Walrus	2015-07-07	1870		172.14	Bark	Trident	New Bedford	KWM 192
Walrus	2015-07-07	1870		172.14	Bark	Trident	New Bedford	KWM 192
Walrus	2015-07-07	1870		172.14	Bark	Trident	New Bedford	KWM 192
Walrus	2015-07-07	1870		172.14	Bark	Trident	New Bedford	KWM 192
Walrus	2015-07-07	1870		172.14	Bark	Trident	New Bedford	KWM 192
Walrus	2015-07-07	1870		172.14	Bark	Trident	New Bedford	KWM 192
Walrus	2015-07-07	1870		172.14	Bark	Trident	New Bedford	KWM 192
Walrus	2015-07-06	1870	67.52 N	168.46 W	Bark	Seneca	New Bedford	ODHS 7
Walrus	2015-07-06	1870	67.52 N	168.46 W	Bark	Seneca	New Bedford	ODHS 7
Walrus	2015-07-06	1870	67.52 N	168.46 W	Bark	Seneca	New Bedford	ODHS 7
Walrus	2015-07-06	1870	67.52 N	168.46 W	Bark	Seneca	New Bedford	ODHS 7
Walrus	2015-07-06	1870	67.52 N	168.46 W	Bark	Seneca	New Bedford	ODHS 7
Walrus	2015-07-06	1870	67.52 N	168.46 W	Bark	Seneca	New Bedford	ODHS 7
Walrus	2015-07-06	1870	67.52 N	168.46 W	Bark	Seneca	New Bedford	ODHS 7
Walrus	2015-07-06	1870	67.52 N	168.46 W	Bark	Seneca	New Bedford	ODHS 7
Walrus	2015-07-06	1870	67.52 N	168.46 W	Bark	Seneca	New Bedford	ODHS 7
Walrus	2015-07-06	1870	67.52 N	168.46 W	Bark	Seneca	New Bedford	ODHS 7
Walrus	2015-07-06	1870		172.14	Bark	Trident	New Bedford	KWM 192
Walrus	2015-07-06	1870		172.14	Bark	Trident	New Bedford	KWM 192
Walrus	2015-07-06	1870		172.14	Bark	Trident	New Bedford	KWM 192
Walrus	2015-07-06	1870		172.14	Bark	Trident	New Bedford	KWM 192
Walrus	2015-07-06	1870		172.14	Bark	Trident	New Bedford	KWM 192
Walrus	2015-07-06	1870		172.14	Bark	Trident	New Bedford	KWM 192
Walrus	2015-07-06	1870		172.14	Bark	Trident	New Bedford	KWM 192
Walrus	2015-07-06	1870		172.14	Bark	Trident	New Bedford	KWM 192
Walrus	2015-07-06	1870		172.14	Bark	Trident	New Bedford	KWM 192
Walrus	2015-07-06	1870		172.14	Bark	Trident	New Bedford	KWM 192
Walrus	2015-07-06	1870		172.14	Bark	Trident	New Bedford	KWM 192
Walrus	2015-07-06	1870		172.14	Bark	Trident	New Bedford	KWM 192
Walrus	2015-07-06	1870		172.14	Bark	Trident	New Bedford	KWM 192
Walrus	2015-07-06	1870		172.14	Bark	Trident	New Bedford	KWM 192
Walrus	2015-07-06	1870		172.14	Bark	Trident	New Bedford	KWM 192
Walrus	2015-07-06	1870		172.14	Bark	Trident	New Bedford	KWM 192
Walrus	2015-07-06	1870		172.14	Bark	Trident	New Bedford	KWM 192
Walrus	2015-07-06	1870		172.14	Bark	Trident	New Bedford	KWM 192
Walrus	2015-07-06	1870		172.14	Bark	Trident	New Bedford	KWM 192
Walrus	2015-07-06	1870		172.14	Bark	Trident	New Bedford	KWM 192
Walrus	2015-07-06	1870		172.14	Bark	Trident	New Bedford	KWM 192
Walrus	2015-07-06	1870		172.14	Bark	Trident	New Bedford	KWM 192
Walrus	2015-07-06	1870		172.14	Bark	Trident	New Bedford	KWM 192
Walrus	2015-07-06	1870		172.14	Bark	Trident	New Bedford	KWM 192
Walrus	2015-07-06	1870		172.14	Bark	Trident	New Bedford	KWM 192
Walrus	2015-07-06	1870		172.14	Bark	Trident	New Bedford	KWM 192
Walrus	2015-07-06	1870		172.14	Bark	Trident	New Bedford	KWM 192
Walrus	2015-07-06	1870		172.14	Bark	Trident	New Bedford	KWM 192
Walrus	2015-07-06	1870		172.14	Bark	Trident	New Bedford	KWM 192
Walrus	2015-07-06	1870		172.14	Bark	Trident	New Bedford	KWM 192
Walrus	2015-07-06	1870		172.14	Bark	Trident	New Bedford	KWM 192
Walrus	2015-07-06	1870		172.14	Bark	Trident	New Bedford	KWM 192
Walrus	2015-07-06	1870		172.14	Bark	Trident	New Bedford	KWM 192
Walrus	2015-07-06	1870		172.14	Bark	Trident	New Bedford	KWM 192
Walrus	2015-07-06	1870		172.14	Bark	Trident	New Bedford	KWM 192
Walrus	2015-07-06	1870		172.14	Bark	Trident	New Bedford	KWM 192
Walrus	2015-07-06	1870		172.14	Bark	Trident	New Bedford	KWM 192
Walrus	2015-07-06	1870		172.14	Bark	Trident	New Bedford	KWM 192
Walrus	2015-07-06	1870		172.14	Bark	Trident	New Bedford	KWM 192
Walrus	2015-07-06	1870		172.14	Bark	Trident	New Bedford	KWM 192
Walrus	2015-07-06	1870		172.14	Bark	Trident	New Bedford	KWM 192
Walrus	2015-07-06	1870		172.14	Bark	Trident	New Bedford	KWM 192
Walrus	2015-07-06	1870		172.14	Bark	Trident	New Bedford	KWM 192
Walrus	2015-07-06	1870		172.14	Bark	Trident	New Bedford	KWM 192
Walrus	2015-07-06	1870		172.14	Bark	Trident	New Bedford	KWM 192
Polar bear	2015-07-05	1870	68.02 N	120.57 W	Bark	Henry Taber	New Bedford	ODHS 282
Walrus	2015-07-05	1870	68.02 N	120.57 W	Bark	Henry Taber	New Bedford	ODHS 282
Walrus	2015-07-05	1870	68.02 N	120.57 W	Bark	Henry Taber	New Bedford	ODHS 282
Walrus	2015-07-05	1870	68.02 N	120.57 W	Bark	Henry Taber	New Bedford	ODHS 282
Walrus	2015-07-05	1870	68.02 N	120.57 W	Bark	Henry Taber	New Bedford	ODHS 282
Walrus	2015-07-04	1870	68.06 N	168.34 W	Bark	Seneca	New Bedford	ODHS 7
Walrus	2015-07-04	1870	68.06 N	168.34 W	Bark	Seneca	New Bedford	ODHS 7
Walrus	2015-07-04	1870	68.06 N	168.34 W	Bark	Seneca	New Bedford	ODHS 7
Walrus	2015-07-04	1870	68.06 N	168.34 W	Bark	Seneca	New Bedford	ODHS 7
Walrus	2015-07-04	1870	68.06 N	168.34 W	Bark	Seneca	New Bedford	ODHS 7
Walrus	2015-07-04	1870	68.06 N	168.34 W	Bark	Seneca	New Bedford	ODHS 7
Walrus	2015-07-04	1870	68.06 N	168.34 W	Bark	Seneca	New Bedford	ODHS 7
Walrus	2015-07-04	1870	68.06 N	168.34 W	Bark	Seneca	New Bedford	ODHS 7
Walrus	2015-07-04	1870	68.06 N	168.34 W	Bark	Seneca	New Bedford	ODHS 7
Walrus	2015-07-04	1870	68.06 N	168.34 W	Bark	Seneca	New Bedford	ODHS 7
Walrus	2015-07-04	1870	68.06 N	168.34 W	Bark	Seneca	New Bedford	ODHS 7
Walrus	2015-07-04	1870	68.06 N	168.34 W	Bark	Seneca	New Bedford	ODHS 7
Walrus	2015-07-04	1870	68.06 N	168.34 W	Bark	Seneca	New Bedford	ODHS 7
Walrus	2015-07-04	1870	68.06 N	168.34 W	Bark	Seneca	New Bedford	ODHS 7
Walrus	2015-07-04	1870	68.06 N	168.34 W	Bark	Seneca	New Bedford	ODHS 7
Walrus	2015-07-04	1870	68.06 N	168.34 W	Bark	Seneca	New Bedford	ODHS 7
Walrus	2015-07-04	1870	68.06 N	168.34 W	Bark	Seneca	New Bedford	ODHS 7
Walrus	2015-07-04	1870	68.06 N	168.34 W	Bark	Seneca	New Bedford	ODHS 7
Walrus	2015-07-04	1870	68.06 N	168.34 W	Bark	Seneca	New Bedford	ODHS 7
Walrus	2015-07-04	1870	68.06 N	168.34 W	Bark	Seneca	New Bedford	ODHS 7
Walrus	2015-07-04	1870	68.06 N	168.34 W	Bark	Seneca	New Bedford	ODHS 7
Walrus	2015-07-04	1870	68.06 N	168.34 W	Bark	Seneca	New Bedford	ODHS 7
Walrus	2015-07-03	1870	68.02 N	120.57 W	Bark	Henry Taber	New Bedford	ODHS 282
Walrus	2015-07-03	1870	68.02 N	120.57 W	Bark	Henry Taber	New Bedford	ODHS 282
Walrus	2015-07-03	1870	68.02 N	120.57 W	Bark	Henry Taber	New Bedford	ODHS 282
Walrus	2015-07-03	1870	68.02 N	120.57 W	Bark	Henry Taber	New Bedford	ODHS 282
Walrus	2015-07-03	1870	68.02 N	120.57 W	Bark	Henry Taber	New Bedford	ODHS 282
Walrus	2015-07-03	1870	68.02 N	120.57 W	Bark	Henry Taber	New Bedford	ODHS 282
Walrus	2015-07-03	1870	68.02 N	120.57 W	Bark	Henry Taber	New Bedford	ODHS 282
Walrus	2015-07-03	1870	68.02 N	120.57 W	Bark	Henry Taber	New Bedford	ODHS 282
Walrus	2015-07-03	1870	68.02 N	120.57 W	Bark	Henry Taber	New Bedford	ODHS 282
Walrus	2015-07-03	1870	68.02 N	120.57 W	Bark	Henry Taber	New Bedford	ODHS 282
Walrus	2015-07-03	1870	68.02 N	120.57 W	Bark	Henry Taber	New Bedford	ODHS 282
Walrus	2015-07-03	1870	68.02 N	120.57 W	Bark	Henry Taber	New Bedford	ODHS 282
Walrus	2015-07-03	1870	68.02 N	120.57 W	Bark	Henry Taber	New Bedford	ODHS 282
Walrus	2015-07-03	1870	68.02 N	120.57 W	Bark	Henry Taber	New Bedford	ODHS 282
Walrus	2015-07-03	1870	68.02 N	120.57 W	Bark	Henry Taber	New Bedford	ODHS 282
Walrus	2015-07-03	1870	68.02 N	120.57 W	Bark	Henry Taber	New Bedford	ODHS 282
Walrus	2015-07-03	1870	68.02 N	120.57 W	Bark	Henry Taber	New Bedford	ODHS 282
Walrus	2015-07-03	1870	68.02 N	120.57 W	Bark	Henry Taber	New Bedford	ODHS 282
Walrus	2015-07-03	1870	68.02 N	120.57 W	Bark	Henry Taber	New Bedford	ODHS 282
Walrus	2015-07-03	1870	68.02 N	120.57 W	Bark	Henry Taber	New Bedford	ODHS 282
Walrus	2015-07-02	1870	68.02 N	120.57 W	Bark	Henry Taber	New Bedford	ODHS 282
Walrus	2015-07-02	1870	68.02 N	120.57 W	Bark	Henry Taber	New Bedford	ODHS 282
Walrus	2015-07-02	1870	68.02 N	120.57 W	Bark	Henry Taber	New Bedford	ODHS 282
Walrus	2015-07-02	1870	68.02 N	120.57 W	Bark	Henry Taber	New Bedford	ODHS 282
Walrus	2015-07-02	1870	68.02 N	120.57 W	Bark	Henry Taber	New Bedford	ODHS 282
Walrus	2015-07-02	1870	68.02 N	120.57 W	Bark	Henry Taber	New Bedford	ODHS 282
Walrus	2015-07-02	1870	68.02 N	120.57 W	Bark	Henry Taber	New Bedford	ODHS 282
Walrus	2015-07-02	1870	68.02 N	120.57 W	Bark	Henry Taber	New Bedford	ODHS 282
Walrus	2015-07-02	1870	68.02 N	120.57 W	Bark	Henry Taber	New Bedford	ODHS 282
Walrus	2015-07-02	1870	68.02 N	120.57 W	Bark	Henry Taber	New Bedford	ODHS 282
Walrus	2015-07-02	1870	68.02 N	120.57 W	Bark	Henry Taber	New Bedford	ODHS 282
Walrus	2015-07-02	1870		172.14	Bark	Trident	New Bedford	KWM 192
Walrus	2015-07-02	1870		172.14	Bark	Trident	New Bedford	KWM 192
Walrus	2015-07-02	1870		172.14	Bark	Trident	New Bedford	KWM 192
Walrus	2015-07-02	1870		172.14	Bark	Trident	New Bedford	KWM 192
Walrus	2015-07-02	1870		172.14	Bark	Trident	New Bedford	KWM 192
Walrus	2015-07-02	1870		172.14	Bark	Trident	New Bedford	KWM 192
Walrus	2015-07-02	1870		172.14	Bark	Trident	New Bedford	KWM 192
Walrus	2015-07-02	1870		172.14	Bark	Trident	New Bedford	KWM 192
Walrus	2015-07-02	1870		172.14	Bark	Trident	New Bedford	KWM 192
Walrus	2015-07-02	1870		172.14	Bark	Trident	New Bedford	KWM 192
Walrus	2015-07-02	1870		172.14	Bark	Trident	New Bedford	KWM 192
Walrus	2015-07-02	1870		172.14	Bark	Trident	New Bedford	KWM 192
Walrus	2015-07-02	1870		172.14	Bark	Trident	New Bedford	KWM 192
Walrus	2015-07-02	1870		172.14	Bark	Trident	New Bedford	KWM 192
Walrus	2015-07-02	1870		172.14	Bark	Trident	New Bedford	KWM 192
Walrus	2015-07-02	1870		172.14	Bark	Trident	New Bedford	KWM 192
Walrus	2015-07-02	1870		172.14	Bark	Trident	New Bedford	KWM 192
Walrus	2015-07-02	1870		172.14	Bark	Trident	New Bedford	KWM 192
Walrus	2015-07-02	1870		172.14	Bark	Trident	New Bedford	KWM 192
Walrus	2015-07-02	1870		172.14	Bark	Trident	New Bedford	KWM 192
Walrus	2015-07-02	1870		172.14	Bark	Trident	New Bedford	KWM 192
Walrus	2015-07-02	1870		172.14	Bark	Trident	New Bedford	KWM 192
Walrus	2015-07-02	1870		172.14	Bark	Trident	New Bedford	KWM 192
Walrus	2015-07-02	1870		172.14	Bark	Trident	New Bedford	KWM 192
Walrus	2015-07-02	1870		172.14	Bark	Trident	New Bedford	KWM 192
Walrus	2015-07-02	1870		172.14	Bark	Trident	New Bedford	KWM 192
Walrus	2015-07-02	1870		172.14	Bark	Trident	New Bedford	KWM 192
Walrus	2015-07-02	1870		172.14	Bark	Trident	New Bedford	KWM 192
Walrus	2015-07-02	1870		172.14	Bark	Trident	New Bedford	KWM 192
Walrus	2015-07-02	1870		172.14	Bark	Trident	New Bedford	KWM 192
Walrus	2015-07-02	1870		172.14	Bark	Trident	New Bedford	KWM 192
Walrus	2015-07-02	1870		172.14	Bark	Trident	New Bedford	KWM 192
Walrus	2015-07-02	1870		172.14	Bark	Trident	New Bedford	KWM 192
Walrus	2015-07-02	1870		172.14	Bark	Trident	New Bedford	KWM 192
Walrus	2015-07-02	1870		172.14	Bark	Trident	New Bedford	KWM 192
Walrus	2015-07-02	1870		172.14	Bark	Trident	New Bedford	KWM 192
Walrus	2015-07-01	1870	Bering Strait		Bark	John Wells	New Bedford	ODHS 769
Walrus	2015-07-01	1870	Bering Strait		Bark	John Wells	New Bedford	ODHS 769
Walrus	2015-07-01	1870	Bering Strait		Bark	John Wells	New Bedford	ODHS 769
Walrus	2015-07-01	1870	Bering Strait		Bark	John Wells	New Bedford	ODHS 769
Walrus	2015-07-01	1870	Bering Strait		Bark	John Wells	New Bedford	ODHS 769
Walrus	2015-07-01	1870	Bering Strait		Bark	John Wells	New Bedford	ODHS 769
Walrus	2015-07-01	1870	Bering Strait		Bark	John Wells	New Bedford	ODHS 769
Walrus	2015-07-01	1870	Bering Strait		Bark	John Wells	New Bedford	ODHS 769
Walrus	2015-07-01	1870	Bering Strait		Bark	John Wells	New Bedford	ODHS 769
Walrus	2015-07-01	1870	Bering Strait		Bark	John Wells	New Bedford	ODHS 769
Walrus	2015-07-01	1870	Bering Strait		Bark	John Wells	New Bedford	ODHS 769
Walrus	2015-07-01	1870	Bering Strait		Bark	John Wells	New Bedford	ODHS 769
Walrus	2015-07-01	1870	Bering Strait		Bark	John Wells	New Bedford	ODHS 769
Porpoise	2015-05-10	1870	57.2 N	172.32 W	Bark	John Wells	New Bedford	ODHS 769
Skipjack	2015-03-26	1870	13.14 N	138.48 W	Bark	John Wells	New Bedford	ODHS 769
Skipjack	2015-03-26	1870	13.14 N	138.48 W	Bark	John Wells	New Bedford	ODHS 769
Skipjack	2015-03-26	1870	13.14 N	138.48 W	Bark	John Wells	New Bedford	ODHS 769
Albacore	2015-03-24	1870	8.21 N	129.03 W	Bark	John Wells	New Bedford	ODHS 769
Albacore	2015-03-24	1870	8.21 N	129.03 W	Bark	John Wells	New Bedford	ODHS 769
Skipjack	2015-03-13	1870	3.8 S	116.4 W	Bark	John Wells	New Bedford	ODHS 769
Skipjack	2015-03-13	1870	3.8 S	116.4 W	Bark	John Wells	New Bedford	ODHS 769
Skipjack	2015-03-12	1870	4.24 S	111.35 W	Bark	John Wells	New Bedford	ODHS 769
Skipjack	2015-03-12	1870	4.24 S	111.35 W	Bark	John Wells	New Bedford	ODHS 769
Skipjack	2015-03-12	1870	4.24 S	111.35 W	Bark	John Wells	New Bedford	ODHS 769
Skipjack	2015-03-10	1870	5.19 S	105.16 W	Bark	John Wells	New Bedford	ODHS 769
Albacore	2015-03-05	1870	9.45 S	97.15 W	Bark	John Wells	New Bedford	ODHS 769
Skipjack	2015-03-02	1870	13.4 S	91.4 W	Bark	John Wells	New Bedford	ODHS 769
Dolphin	2015-02-27	1870	21.56 N	122.20 N	Bark	Trident	New Bedford	KWM 192
Wild Pigeons	2015-02-08	1870	40.37 S	74.35	Bark	John Wells	New Bedford	ODHS 769
Porpoise	2015-02-01	1870	44.57 S		Bark	John Wells	New Bedford	ODHS 769
Porpoise	2015-01-26	1870	53.16 S	77.50 W	Bark	Seneca	New Bedford	ODHS 7
Porpoise	2015-01-26	1870	53.16 S	77.50 W	Bark	Seneca	New Bedford	ODHS 7
Porpoise	2015-01-26	1870	53.16 S	77.50 W	Bark	Seneca	New Bedford	ODHS 7
Porpoise	2015-01-26	1870	53.16 S	77.50 W	Bark	Seneca	New Bedford	ODHS 7
Porpoise	2015-01-26	1870	53.16 S	77.50 W	Bark	Seneca	New Bedford	ODHS 7
Porpoise	2015-01-25	1870	56 S	74.23 W	Bark	John Wells	New Bedford	ODHS 769
Walrus	2015-07-23	1871	Eastern Arctic Ocean		Bark	John Wells	New Bedford	ODHS 769
Walrus	2015-07-23	1871	Eastern Arctic Ocean		Bark	John Wells	New Bedford	ODHS 769
Walrus	2015-07-23	1871	Eastern Arctic Ocean		Bark	John Wells	New Bedford	ODHS 769
Walrus	2015-07-23	1871	Eastern Arctic Ocean		Bark	John Wells	New Bedford	ODHS 769
Walrus	2015-07-23	1871	Eastern Arctic Ocean		Bark	John Wells	New Bedford	ODHS 769
Walrus	2015-07-23	1871	Eastern Arctic Ocean		Bark	John Wells	New Bedford	ODHS 769
Walrus	2015-07-23	1871	Eastern Arctic Ocean		Bark	John Wells	New Bedford	ODHS 769
Walrus	2015-07-23	1871	Eastern Arctic Ocean		Bark	John Wells	New Bedford	ODHS 769
Walrus	2015-07-23	1871	Eastern Arctic Ocean		Bark	John Wells	New Bedford	ODHS 769
Walrus	2015-07-23	1871	Eastern Arctic Ocean		Bark	John Wells	New Bedford	ODHS 769
Walrus	2015-07-23	1871	Eastern Arctic Ocean		Bark	John Wells	New Bedford	ODHS 769
Walrus	2015-07-23	1871	Eastern Arctic Ocean		Bark	John Wells	New Bedford	ODHS 769
Walrus	2015-07-23	1871	Eastern Arctic Ocean		Bark	John Wells	New Bedford	ODHS 769
Walrus	2015-07-23	1871	Eastern Arctic Ocean		Bark	John Wells	New Bedford	ODHS 769
Walrus	2015-07-23	1871	Eastern Arctic Ocean		Bark	John Wells	New Bedford	ODHS 769
Walrus	2015-07-23	1871	Eastern Arctic Ocean		Bark	John Wells	New Bedford	ODHS 769
Walrus	2015-07-23	1871	Eastern Arctic Ocean		Bark	John Wells	New Bedford	ODHS 769
Walrus	2015-07-23	1871	Eastern Arctic Ocean		Bark	John Wells	New Bedford	ODHS 769
Walrus	2015-07-23	1871	Eastern Arctic Ocean		Bark	John Wells	New Bedford	ODHS 769
Walrus	2015-07-23	1871	Eastern Arctic Ocean		Bark	John Wells	New Bedford	ODHS 769
Walrus	2015-07-23	1871	Eastern Arctic Ocean		Bark	John Wells	New Bedford	ODHS 769
Walrus	2015-07-23	1871	Eastern Arctic Ocean		Bark	John Wells	New Bedford	ODHS 769
Walrus	2015-07-23	1871	Eastern Arctic Ocean		Bark	John Wells	New Bedford	ODHS 769
Walrus	2015-07-23	1871	Eastern Arctic Ocean		Bark	John Wells	New Bedford	ODHS 769
Walrus	2015-07-23	1871	Eastern Arctic Ocean		Bark	John Wells	New Bedford	ODHS 769
Walrus	2015-07-23	1871	Eastern Arctic Ocean		Bark	John Wells	New Bedford	ODHS 769
Walrus	2015-07-23	1871	Eastern Arctic Ocean		Bark	John Wells	New Bedford	ODHS 769
Walrus	2015-07-23	1871	Eastern Arctic Ocean		Bark	John Wells	New Bedford	ODHS 769
Walrus	2015-07-23	1871	Eastern Arctic Ocean		Bark	John Wells	New Bedford	ODHS 769
Walrus	2015-07-23	1871	Eastern Arctic Ocean		Bark	John Wells	New Bedford	ODHS 769
Walrus	2015-07-20	1871	Eastern Arctic Ocean		Bark	John Wells	New Bedford	ODHS 769
Walrus	2015-07-15	1871	67.41 N		Bark	Seneca	New Bedford	ODHS 7
Walrus	2015-07-15	1871	67.41 N		Bark	Seneca	New Bedford	ODHS 7
Walrus	2015-07-15	1871	67.41 N		Bark	Seneca	New Bedford	ODHS 7
Walrus	2015-07-15	1871	67.41 N		Bark	Seneca	New Bedford	ODHS 7
Walrus	2015-07-15	1871	67.41 N		Bark	Seneca	New Bedford	ODHS 7
Walrus	2015-07-15	1871	67.41 N		Bark	Seneca	New Bedford	ODHS 7
Walrus	2015-07-15	1871	67.41 N		Bark	Seneca	New Bedford	ODHS 7
Walrus	2015-07-15	1871	67.41 N		Bark	Seneca	New Bedford	ODHS 7
Walrus	2015-07-15	1871	67.41 N		Bark	Seneca	New Bedford	ODHS 7
Walrus	2015-07-15	1871	67.41 N		Bark	Seneca	New Bedford	ODHS 7
Walrus	2015-07-15	1871	67.41 N		Bark	Seneca	New Bedford	ODHS 7
Walrus	2015-07-15	1871	67.41 N		Bark	Seneca	New Bedford	ODHS 7
Walrus	2015-07-15	1871	67.41 N		Bark	Seneca	New Bedford	ODHS 7
Walrus	2015-07-15	1871	67.41 N		Bark	Seneca	New Bedford	ODHS 7
Walrus	2015-07-15	1871	67.41 N		Bark	Seneca	New Bedford	ODHS 7
Walrus	2015-07-15	1871	67.41 N		Bark	Seneca	New Bedford	ODHS 7
Walrus	2015-07-15	1871	67.41 N		Bark	Seneca	New Bedford	ODHS 7
Walrus	2015-07-15	1871	67.41 N		Bark	Seneca	New Bedford	ODHS 7
Walrus	2015-07-15	1871	67.41 N		Bark	Seneca	New Bedford	ODHS 7
Walrus	2015-07-15	1871	67.41 N		Bark	Seneca	New Bedford	ODHS 7
Walrus	2015-07-15	1871	67.41 N		Bark	Seneca	New Bedford	ODHS 7
Walrus	2015-07-15	1871	67.41 N		Bark	Seneca	New Bedford	ODHS 7
Walrus	2015-07-15	1871	67.41 N		Bark	Seneca	New Bedford	ODHS 7
Walrus	2015-07-15	1871	67.41 N		Bark	Seneca	New Bedford	ODHS 7
Walrus	2015-07-15	1871	67.41 N		Bark	Seneca	New Bedford	ODHS 7
Walrus	2015-07-15	1871	67.41 N		Bark	Seneca	New Bedford	ODHS 7
Walrus	2015-07-14	1871	67.20 N	172.02 W	Bark	Seneca	New Bedford	ODHS 7
Walrus	2015-07-14	1871	67.20 N	172.02 W	Bark	Seneca	New Bedford	ODHS 7
Walrus	2015-07-14	1871	67.20 N	172.02 W	Bark	Seneca	New Bedford	ODHS 7
Walrus	2015-07-13	1871	Arctic Ocean		Bark	John Wells	New Bedford	ODHS 769
Walrus	2015-07-13	1871	Arctic Ocean		Bark	John Wells	New Bedford	ODHS 769
Walrus	2015-07-13	1871	Arctic Ocean		Bark	John Wells	New Bedford	ODHS 769
Walrus	2015-07-13	1871	Arctic Ocean		Bark	John Wells	New Bedford	ODHS 769
Walrus	2015-07-13	1871	Arctic Ocean		Bark	John Wells	New Bedford	ODHS 769
Walrus	2015-07-13	1871	Arctic Ocean		Bark	John Wells	New Bedford	ODHS 769
Walrus	2015-07-13	1871	Arctic Ocean		Bark	John Wells	New Bedford	ODHS 769
Walrus	2015-07-13	1871	Arctic Ocean		Bark	John Wells	New Bedford	ODHS 769
Walrus	2015-07-13	1871	Arctic Ocean		Bark	John Wells	New Bedford	ODHS 769
Walrus	2015-07-13	1871	Arctic Ocean		Bark	John Wells	New Bedford	ODHS 769
Walrus	2015-07-13	1871	Arctic Ocean		Bark	John Wells	New Bedford	ODHS 769
Walrus	2015-07-13	1871	Arctic Ocean		Bark	John Wells	New Bedford	ODHS 769
Walrus	2015-07-13	1871	Arctic Ocean		Bark	John Wells	New Bedford	ODHS 769
Walrus	2015-07-13	1871	Arctic Ocean		Bark	John Wells	New Bedford	ODHS 769
Walrus	2015-07-13	1871	Arctic Ocean		Bark	John Wells	New Bedford	ODHS 769
Walrus	2015-07-13	1871	Arctic Ocean		Bark	John Wells	New Bedford	ODHS 769
Walrus	2015-07-13	1871	Arctic Ocean		Bark	John Wells	New Bedford	ODHS 769
Walrus	2015-07-13	1871	Arctic Ocean		Bark	John Wells	New Bedford	ODHS 769
Walrus	2015-07-13	1871	Arctic Ocean		Bark	John Wells	New Bedford	ODHS 769
Walrus	2015-07-13	1871	Arctic Ocean		Bark	John Wells	New Bedford	ODHS 769
Walrus	2015-07-12	1871	68.08 N	170.29 W	Bark	Seneca	New Bedford	ODHS 7
Walrus	2015-07-12	1871	68.08 N	170.29 W	Bark	Seneca	New Bedford	ODHS 7
Walrus	2015-07-12	1871	68.08 N	170.29 W	Bark	Seneca	New Bedford	ODHS 7
Walrus	2015-07-12	1871	68.08 N	170.29 W	Bark	Seneca	New Bedford	ODHS 7
Walrus	2015-07-12	1871	68.08 N	170.29 W	Bark	Seneca	New Bedford	ODHS 7
Walrus	2015-07-12	1871	68.08 N	170.29 W	Bark	Seneca	New Bedford	ODHS 7
Walrus	2015-07-12	1871	68.08 N	170.29 W	Bark	Seneca	New Bedford	ODHS 7
Walrus	2015-07-09	1871	67.54 N		Bark	Seneca	New Bedford	ODHS 7
Walrus	2015-07-09	1871	67.54 N		Bark	Seneca	New Bedford	ODHS 7
Walrus	2015-07-09	1871	67.54 N		Bark	Seneca	New Bedford	ODHS 7
Walrus	2015-07-09	1871	67.54 N		Bark	Seneca	New Bedford	ODHS 7
Walrus	2015-07-08	1871	67.54 N		Bark	Seneca	New Bedford	ODHS 7
Walrus	2015-07-08	1871	67.54 N		Bark	Seneca	New Bedford	ODHS 7
Walrus	2015-07-08	1871	67.54 N		Bark	Seneca	New Bedford	ODHS 7
Walrus	2015-07-08	1871	67.54 N		Bark	Seneca	New Bedford	ODHS 7
Walrus	2015-07-08	1871	67.54 N		Bark	Seneca	New Bedford	ODHS 7
Walrus	2015-07-08	1871	67.54 N		Bark	Seneca	New Bedford	ODHS 7
Walrus	2015-07-08	1871	67.54 N		Bark	Seneca	New Bedford	ODHS 7
Walrus	2015-07-08	1871	67.54 N		Bark	Seneca	New Bedford	ODHS 7
Walrus	2015-07-08	1871	67.54 N		Bark	Seneca	New Bedford	ODHS 7
Walrus	2015-07-08	1871	67.54 N		Bark	Seneca	New Bedford	ODHS 7
Walrus	2015-07-08	1871	67.54 N		Bark	Seneca	New Bedford	ODHS 7
Walrus	2015-07-08	1871	67.54 N		Bark	Seneca	New Bedford	ODHS 7
Walrus	2015-07-08	1871	67.54 N		Bark	Seneca	New Bedford	ODHS 7
Walrus	2015-07-08	1871	67.54 N		Bark	Seneca	New Bedford	ODHS 7
Walrus	2015-07-08	1871	67.54 N		Bark	Seneca	New Bedford	ODHS 7
Walrus	2015-07-08	1871	67.54 N		Bark	Seneca	New Bedford	ODHS 7
Walrus	2015-07-08	1871	67.54 N		Bark	Seneca	New Bedford	ODHS 7
Walrus	2015-07-08	1871	67.54 N		Bark	Seneca	New Bedford	ODHS 7
Walrus	2015-07-08	1871	67.54 N		Bark	Seneca	New Bedford	ODHS 7
Walrus	2015-07-08	1871	67.54 N		Bark	Seneca	New Bedford	ODHS 7
Walrus	2015-07-08	1871	67.54 N		Bark	Seneca	New Bedford	ODHS 7
Walrus	2015-07-08	1871	67.54 N		Bark	Seneca	New Bedford	ODHS 7
Walrus	2015-07-08	1871	67.54 N		Bark	Seneca	New Bedford	ODHS 7
Walrus	2015-07-08	1871	67.54 N		Bark	Seneca	New Bedford	ODHS 7
Walrus	2015-07-07	1871	Arctic Ocean		Bark	John Wells	New Bedford	ODHS 769
Walrus	2015-07-07	1871	Arctic Ocean		Bark	John Wells	New Bedford	ODHS 769
Walrus	2015-07-07	1871	Arctic Ocean		Bark	John Wells	New Bedford	ODHS 769
Walrus	2015-07-07	1871	Arctic Ocean		Bark	John Wells	New Bedford	ODHS 769
Walrus	2015-07-07	1871	Arctic Ocean		Bark	John Wells	New Bedford	ODHS 769
Walrus	2015-07-06	1871	Arctic Ocean		Bark	John Wells	New Bedford	ODHS 769
Walrus	2015-07-05	1871	68.00 N		Bark	Seneca	New Bedford	ODHS 7
Walrus	2015-07-05	1871	68.00 N		Bark	Seneca	New Bedford	ODHS 7
Walrus	2015-07-05	1871	68.00 N		Bark	Seneca	New Bedford	ODHS 7
Walrus	2015-07-05	1871	68.00 N		Bark	Seneca	New Bedford	ODHS 7
Walrus	2015-07-05	1871	68.00 N		Bark	Seneca	New Bedford	ODHS 7
Walrus	2015-07-05	1871	68.00 N		Bark	Seneca	New Bedford	ODHS 7
Walrus	2015-07-05	1871	68.00 N		Bark	Seneca	New Bedford	ODHS 7
Walrus	2015-07-05	1871	68.00 N		Bark	Seneca	New Bedford	ODHS 7
Walrus	2015-07-05	1871	68.00 N		Bark	Seneca	New Bedford	ODHS 7
Walrus	2015-07-05	1871	68.00 N		Bark	Seneca	New Bedford	ODHS 7
Walrus	2015-07-05	1871	68.00 N		Bark	Seneca	New Bedford	ODHS 7
Walrus	2015-07-05	1871	68.00 N		Bark	Seneca	New Bedford	ODHS 7
Walrus	2015-07-05	1871	68.00 N		Bark	Seneca	New Bedford	ODHS 7
Walrus	2015-07-05	1871	68.00 N		Bark	Seneca	New Bedford	ODHS 7
Walrus	2015-07-05	1871	68.00 N		Bark	Seneca	New Bedford	ODHS 7
Walrus	2015-07-05	1871	68.00 N		Bark	Seneca	New Bedford	ODHS 7
Walrus	2015-07-05	1871	68.00 N		Bark	Seneca	New Bedford	ODHS 7
Walrus	2015-07-05	1871	68.00 N		Bark	Seneca	New Bedford	ODHS 7
Walrus	2015-07-05	1871	68.00 N		Bark	Seneca	New Bedford	ODHS 7
Walrus	2015-07-05	1871	68.00 N		Bark	Seneca	New Bedford	ODHS 7
Walrus	2015-07-05	1871	68.00 N		Bark	Seneca	New Bedford	ODHS 7
Walrus	2015-07-05	1871	68.00 N		Bark	Seneca	New Bedford	ODHS 7
Walrus	2015-07-05	1871	68.00 N		Bark	Seneca	New Bedford	ODHS 7
Walrus	2015-07-05	1871	68.00 N		Bark	Seneca	New Bedford	ODHS 7
Walrus	2015-07-05	1871	68.00 N		Bark	Seneca	New Bedford	ODHS 7
Walrus	2015-07-04	1871	68.00 N		Bark	Seneca	New Bedford	ODHS 7
Walrus	2015-07-04	1871	68.00 N		Bark	Seneca	New Bedford	ODHS 7
Walrus	2015-07-04	1871	68.00 N		Bark	Seneca	New Bedford	ODHS 7
Walrus	2015-07-04	1871	68.00 N		Bark	Seneca	New Bedford	ODHS 7
Walrus	2015-07-04	1871	68.00 N		Bark	Seneca	New Bedford	ODHS 7
Walrus	2015-07-04	1871	68.00 N		Bark	Seneca	New Bedford	ODHS 7
Walrus	2015-07-04	1871	68.00 N		Bark	Seneca	New Bedford	ODHS 7
Walrus	2015-07-04	1871	68.00 N		Bark	Seneca	New Bedford	ODHS 7
Walrus	2015-07-04	1871	68.00 N		Bark	Seneca	New Bedford	ODHS 7
Walrus	2015-07-04	1871	68.00 N		Bark	Seneca	New Bedford	ODHS 7
Walrus	2015-07-04	1871	68.00 N		Bark	Seneca	New Bedford	ODHS 7
Walrus	2015-07-04	1871	68.00 N		Bark	Seneca	New Bedford	ODHS 7
Walrus	2015-07-04	1871	68.00 N		Bark	Seneca	New Bedford	ODHS 7
Walrus	2015-07-04	1871	68.00 N		Bark	Seneca	New Bedford	ODHS 7
Walrus	2015-07-04	1871	68.00 N		Bark	Seneca	New Bedford	ODHS 7
Walrus	2015-07-04	1871	68.00 N		Bark	Seneca	New Bedford	ODHS 7
Walrus	2015-07-04	1871	68.00 N		Bark	Seneca	New Bedford	ODHS 7
Walrus	2015-07-04	1871	68.00 N		Bark	Seneca	New Bedford	ODHS 7
Walrus	2015-07-04	1871	68.00 N		Bark	Seneca	New Bedford	ODHS 7
Walrus	2015-07-04	1871	68.00 N		Bark	Seneca	New Bedford	ODHS 7
Walrus	2015-07-04	1871	68.00 N		Bark	Seneca	New Bedford	ODHS 7
Walrus	2015-07-04	1871	68.00 N		Bark	Seneca	New Bedford	ODHS 7
Walrus	2015-07-04	1871	68.00 N		Bark	Seneca	New Bedford	ODHS 7
[truncated: 3,065 more rows]
